# Supplementary material for: Inferring transcriptional gene regulation network of starch metabolism in Arabidopsis thaliana leaves using graphical Gaussian model
Source: BMC Syst Biol. 2012 Aug 16;6:100. doi: 10.1186/1752-0509-6-100 (PMC3490714; doi:10.1186/1752-0509-6-100)
Supplement: Additional file 2 — Table S1. Genes in the starch sub-network. [file 1752-0509-6-100-S2.xls]

## Sheet: NdAt_Starch-sub network
Supplementary Table 1 - Genes in the starch sub-network
AGI code	Probe	Node name	Node type	Cluster	Description	GO
At5g61380	247525_at	TOC1	Clock	10	ABI3-interacting protein 1 (AIP1)	GO:0006355(regulationoftranscription,Dna-dependent)/GO:0000156(two-componentresponseregulatoractivity)/GO:0007623(circadianrhythm)
At1g76130	261754_at	a-Amy2	Starch	8	alpha-amylase, putative / 1,4-alpha-D-glucanglucanohydrolase, putative	GO:0004556(alpha-amylaseactivity)
At5g11720	250336_at	AGLU like-4	Starch	20	alpha-glucosidase1 (AGLU1)	GO:0004553(hydrolaseactivity,hydrolyzingO-glycosylcompounds)
At4g17090	245346_at	b-Amy3	Starch	24	beta-amylase (CT-BMY) /1,4-alpha-D-glucan maltohydrolase	GO:0009570(chloroplaststroma)/GO:0005983(starchcatabolism)/GO:0016161(beta-amylaseactivity)
At2g32290	266357_at	b-Amy6	Starch	13	beta-amylase, putative / 1,4-alpha-D-glucan maltohydrolase, putative	GO:0016161(beta-amylaseactivity)
At5g64860	247216_at	DPE1	Starch	10	4-alpha-glucanotransferase, putative / disproportionating enzyme, putative	GO:0004134(4-alpha-glucanotransferaseactivity)
At2g40840	245094_at	DPE2	Starch	23	glycoside hydrolase family 77 protein	GO:0004134(4-alpha-glucanotransferaseactivity)
At1g32900	261191_at	GBSS	Starch	19	starch synthase, putative	GO:0016757(transferaseactivity,transferringglycosylgroups)
At5g26570	246829_at	GWD/PWD	Starch	10	glycoside hydrolase starch-binding domain-containing protein	GO:0005975(carbohydratemetabolism)/GO:0003824(catalyticactivity)
At2g39930	267356_at	ISA1	Starch	16	isoamylase, putative/starch debranching enzyme, putative	GO:0005975(carbohydratemetabolism)/GO:0004556(alpha-amylaseactivity)
At1g03310	264360_at	ISA2/DBE1	Starch	2	isoamylase, putative/starch debranching enzyme, putative	GO:0005975(carbohydratemetabolism)/GO:0004556(alpha-amylaseactivity)
At5g51820	248380_at	PGM	Starch	22	phosphoglucomutase, chloroplast (PGM)(PGMP)/ glucosephosphomutase	GO:0009570(chloroplaststroma)/GO:0019252(starchbiosynthesis)/GO:0004614(phosphoglucomutaseactivity)
At2g36390	263912_at	SBE2-1/BE3	Starch	22	1,4-alpha-glucan branching enzyme/ starch branching enzyme classII (SBE2-1)	GO:0008372(cellular_componentunknown)/GO:0010021(amylopectinbiosynthesis)/GO:0003844(1,4-alpha-glucanbranchingenzymeactivity)
At5g24300	249785_at	SS1	Starch	2	starch synthase, putative	GO:0016757(transferaseactivity,transferringglycosylgroups)
At4g18240	254659_at	SS4	Starch	22	starch synthase-related protein	GO:0016757(transferaseactivity,transferringglycosylgroups)
At3g46970	252468_at	Stp,Cyt	Starch	6	starch phosphorylase, putative	GO:0016757(transferaseactivity,transferringglycosylgroups)/GO:0004645(phosphorylaseactivity)
At3g29320	256746_at	StP,Plast	Starch	6	glucan phosphorylase, putative	GO:0016757(transferaseactivity,transferringglycosylgroups)/GO:0004645(phosphorylaseactivity)
At4g39780	252859_at	AP2 domain	TF	28	AP2 domain-containing transcription factor, putative	GO:0003700(transcriptionfactoractivity)/GO:0003677(Dnabinding)/GO:0005634(nucleus)/GO:0006355(regulationoftranscription,Dna-dependent)
At1g77850	262136_at	B3	TF	16	transcriptional factor B3 family protein	GO:0003700(transcriptionfactoractivity)
At3g06160	256418_at	B3	TF	11	transcriptional factor B3 family protein	GO:0003700(transcriptionfactoractivity)/GO:0003677(Dnabinding)/GO:0006355(regulationoftranscription,Dna-dependent)
At1g73870	260380_at	COL7	TF	19	zinc finger (B-boxtype) family protein	GO:0003700(transcriptionfactoractivity)/GO:0008270(zincionbinding)
At2g21320	263739_at	COL	TF	17	zinc finger (B-box type) family protein	GO:0003700(transcriptionfactoractivity)/GO:0008270(zincionbinding)
At3g07650	259244_at	B-boxtype	TF	7	zinc finger (B-box type) family protein	GO:0003700(transcriptionfactoractivity)/GO:0008270(zincionbinding)
At5g48250	248744_at	B-boxtype	TF	10	zinc finger (B-box type) family protein	GO:0003700(transcriptionfactoractivity)/GO:0008270(zincionbinding)
At1g05805	261254_at	bHLH	TF	20	basic helix-loop-helix (bHLH) family protein	GO:0003700(transcriptionfactoractivity)/GO:0003677(Dnabinding)
At5g39860	249383_at	bHLH	TF	12	bHLH protein	GO:0003677(Dnabinding)
At2g02070	266120_at	AtIDD5	TF	11	zinc finger (C2H2 type) family protein	GO:0003700(transcriptionfactoractivity)/GO:0008270(zincionbinding)/GO:0003676(nucleicacidbinding)
At3g50700	252175_at	C2H2type	TF	15	zinc finger (C2H2 type) family protein	GO:0003700(transcriptionfactoractivity)/GO:0008270(zincionbinding)/GO:0003676(nucleicacidbinding)
At2g34720	267315_at	CBF-B/NF-YA	TF	4	CCAAT-binding transcription factor (CBF-B/NF-YA) family protein	GO:0003700(transcriptionfactoractivity)/GO:0006355(regulationoftranscription,Dna-dependent)/GO:0016602(CCAAT-bindingfactorcomplex)
At5g60850	247601_at	Dof-type	TF	4	Dof-type zinc finger domain-containing protein	GO:0003700(transcriptionfactoractivity)/GO:0003677(Dnabinding)
At3g58680	251551_at	ethylene-responsive	TF	11	ethylene-responsive transcriptional coactivator, putative	GO:0003677(Dnabinding)/GO:0003713(transcriptioncoactivatoractivity)/GO:0006350(transcription)/GO:0009723(responsetoethylenestimulus)
At3g21175	258041_at	GATTF_20_Atype	TF	20	zinc finger (GATTF_20_A type) family protein	GO:0003700(transcriptionfactoractivity)
At5g65310	247191_at	HB-5	TF	22	homeobox-leucine zipper protein5 (HB-5)/ HD-ZIP transcription factor 5	GO:0003700(transcriptionfactoractivity)/GO:0003677(Dnabinding)/GO:0005634(nucleus)/GO:0006355(regulationoftranscription,Dna-dependent)/GO:0009787(regulationofabscisicacidmediatedsignaling)
At1g19700	261139_at	HB-ZIP	TF	4	homeobox-leucine zipper family protein	GO:0003700(transcriptionfactoractivity)/GO:0003677(Dnabinding)/GO:0005634(nucleus)/GO:0006355(regulationoftranscription,Dna-dependent)
At1g02340	259417_at	HFR1/REP1/BHLH26	TF	12	long hypocotyl infar-red1 (HFR1)/ reduced phytochrome signaling(REP1)/ basic helix-loop-helix FBI1 protein (FBI1)/ reduced sensitivity to far-red light (RSF1)/ bHLH protein 26 (BHLH026) (BHLH26)	GO:0003700(transcriptionfactoractivity)/GO:0008372(cellular_componentunknown)/GO:0003677(Dnabinding)/GO:0007165(signaltransduction)/GO:0009585(red,far-redlightphototransduction)
At2g35940	263956_at	homeodomain	TF	1	homeo domain-containing protein	GO:0003700(transcriptionfactoractivity)/GO:0003677(Dnabinding)
At1g51950	246376_at	IAA18	TF	1	auxin-responsive protein /indole acetic acid-induced protein 18 (IAA18)	GO:0003700(transcriptionfactoractivity)
At5g06770	250647_at	KH-CCCHtype	TF	18	KH domain-containing protein /zinc finger (CCCH type) family protein	GO:0003700(transcriptionfactoractivity)/GO:0003676(nucleicacidbinding)
At2g39900	267355_at	WLIM2a	TF	23	LIM domain-containing protein	GO:0005554(molecular_functionunknown)/GO:0000004(biological_processunknown)/GO:0008372(cellular_componentunknown)
At3g55770	251758_at	LIM domain	TF	9	LIM domain-containing protein	GO:0005554(molecular_functionunknown)/GO:0000004(biological_processunknown)/GO:0008372(cellular_componentunknown)
At5g05090	250810_at	MYB	TF	2	MYB family transcription factor	GO:0003700(transcriptionfactoractivity)/GO:0003677(Dnabinding)
At1g07520	261063_at	scare crow	TF	25	scarecrow transcription factor family protein	GO:0003700(transcriptionfactoractivity)
At1g50420	261866_at	SCL3	TF	24	scarecrow-like transcription factor3 (SCL3)	GO:0003700(transcriptionfactoractivity)
At2g31070	266481_at	TCP	TF	4	TCP family transcription factor, putative	GO:0003700(transcriptionfactoractivity)
At1g22070	255953_at	TGA3	TF	2	bZIP family transcription factor (TGA3)	GO:0003700(transcriptionfactoractivity)/GO:0003677(Dnabinding)/GO:0005515(proteinbinding)/GO:0005516(calmodulinbinding)/GO:0009862(systemicacquiredresistance,salicylicacidmediatedsignalingpathway)
At2g18280	265321_at	TULP2	TF	9	tubby-like protein 2 (TULP2)	GO:0003700(transcriptionfactoractivity)/GO:0008081(phosphoricdiesterhydrolaseactivity)
At4g39410	252891_at	WRKY	TF	28	WRKY family transcription factor	GO:0003700(transcriptionfactoractivity)/GO:0006355(regulationoftranscription,Dna-dependent)
At1g76590	259977_at	zinc-binding	TF	15	zinc-binding family protein	GO:0005488(binding)
At5g46710	248870_at	zinc-binding	TF	20	zinc-binding family protein	GO:0005488(binding)
