# Supplementary material for: Inferring transcriptional gene regulation network of starch metabolism in Arabidopsis thaliana leaves using graphical Gaussian model
Source: BMC Syst Biol. 2012 Aug 16;6:100. doi: 10.1186/1752-0509-6-100 (PMC3490714; doi:10.1186/1752-0509-6-100)
Supplement: Additional file 3 — Table S2. Prediction of TF binding sites in 12 starch metabolic genes (2 kb-upstream). [file 1752-0509-6-100-S3.xls]

## Sheet: gene_result
Supplementary table 2.1 Predicted TFs of 12 starch metabolic genes (2 kb-upstream) from AthaMap Gene analysis								* An individual matching score of a putative tanscription factor binding site (TFBS) calculated by the Patser program
								**Max. and threshold scores are the possible maximum and minimum scores, respectively, represent the highest and lowest conserved site of TFBS determined by the Patser program
								The score closes to the maximum score representing a high-conserved binding site whereas the score closes to the threshold representing a less-conserved binding site.
Starch Metabolic Gene (AGI code)	Starch Metabolic Gene (Gene name)	Factor	Family	Position	Relative orientation	Relative distance	Max. Score**	Threshold Score**	Score*		n.a. = not applicable
At1g03310.1	ISA2/DBE1	ABI4(1)	AP2/EREBP	812355	+	-1116	13.83	8.83	9.16
At1g03310.1	ISA2/DBE1	AG	MADS	811566	+	-1905	14.56	6.32	9.19
At1g03310.1	ISA2/DBE1	AG	MADS	812206	+	-1265	14.56	6.32	7.88
At1g03310.1	ISA2/DBE1	AGL1	MADS	811565	-	-1906	14.15	5.44	8.43
At1g03310.1	ISA2/DBE1	AGL1	MADS	811566	+	-1905	14.15	5.44	7.73
At1g03310.1	ISA2/DBE1	AGL1	MADS	811853	-	-1618	14.15	5.44	6.59
At1g03310.1	ISA2/DBE1	AGL1	MADS	812131	+	-1340	14.15	5.44	5.85
At1g03310.1	ISA2/DBE1	AGL1	MADS	812206	+	-1265	14.15	5.44	6.96
At1g03310.1	ISA2/DBE1	AGL2	MADS	812131	-	-1340	13.9	6.18	6.61
At1g03310.1	ISA2/DBE1	AGL3	MADS	812131	+	-1340	13.32	5.79	6.6
At1g03310.1	ISA2/DBE1	AGL3	MADS	812131	-	-1340	13.32	5.79	6.86
At1g03310.1	ISA2/DBE1	AGL15	MADS	812132	-	-1339	12.09	4.48	4.76
At1g03310.1	ISA2/DBE1	AGL15	MADS	812207	-	-1264	12.09	4.48	4.8
At1g03310.1	ISA2/DBE1	AGP1	GATA	812273	+	-1198	10.11	5.45	5.54
At1g03310.1	ISA2/DBE1	AGP1	GATA	813051	-	-420	10.11	5.45	6.57
At1g03310.1	ISA2/DBE1	ALFIN1	HD-PHD	811653	-	-1818	11.23	4.16	6.19
At1g03310.1	ISA2/DBE1	ALFIN1	HD-PHD	811655	-	-1816	11.23	4.16	4.93
At1g03310.1	ISA2/DBE1	ALFIN1	HD-PHD	811959	+	-1512	11.23	4.16	4.43
At1g03310.1	ISA2/DBE1	ALFIN1	HD-PHD	812033	-	-1438	11.23	4.16	4.42
At1g03310.1	ISA2/DBE1	ALFIN1	HD-PHD	812225	+	-1246	11.23	4.16	5.3
At1g03310.1	ISA2/DBE1	ALFIN1	HD-PHD	812240	-	-1231	11.23	4.16	5.72
At1g03310.1	ISA2/DBE1	ALFIN1	HD-PHD	812253	-	-1218	11.23	4.16	5.67
At1g03310.1	ISA2/DBE1	ALFIN1	HD-PHD	812255	-	-1216	11.23	4.16	8.66
At1g03310.1	ISA2/DBE1	ALFIN1	HD-PHD	812354	-	-1117	11.23	4.16	8.5
At1g03310.1	ISA2/DBE1	ALFIN1	HD-PHD	812384	-	-1087	11.23	4.16	5.67
At1g03310.1	ISA2/DBE1	ALFIN1	HD-PHD	812488	-	-983	11.23	4.16	5.38
At1g03310.1	ISA2/DBE1	ALFIN1	HD-PHD	812539	-	-932	11.23	4.16	6.55
At1g03310.1	ISA2/DBE1	ALFIN1	HD-PHD	813161	-	-310	11.23	4.16	4.45
At1g03310.1	ISA2/DBE1	ALFIN1	HD-PHD	813313	-	-158	11.23	4.16	8.21
At1g03310.1	ISA2/DBE1	ALFIN1	HD-PHD	813377	+	-94	11.23	4.16	5.11
At1g03310.1	ISA2/DBE1	ALFIN1	HD-PHD	813383	+	-88	11.23	4.16	7.01
At1g03310.1	ISA2/DBE1	ARR10	GARP	811483	+	-1988	12.04	5.23	5.52
At1g03310.1	ISA2/DBE1	ARR10	GARP	812271	+	-1200	12.04	5.23	7.63
At1g03310.1	ISA2/DBE1	ARR10	GARP	813051	-	-420	12.04	5.23	5.83
At1g03310.1	ISA2/DBE1	ATHB1	HD-ZIP	812564	+	-907	9.98	5.77	6.36
At1g03310.1	ISA2/DBE1	ATHB1	HD-ZIP	813264	+	-207	9.98	5.77	8.03
At1g03310.1	ISA2/DBE1	AtSPL8	SBP	811537	-	-1934	10.26	4.48	5.28
At1g03310.1	ISA2/DBE1	AtSPL8	SBP	811537	+	-1934	10.26	4.48	6.8
At1g03310.1	ISA2/DBE1	CBF	- other	813095	+	-376	7.24	3.98	4.72
At1g03310.1	ISA2/DBE1	CBF	- other	813173	+	-298	7.24	3.98	5.11
At1g03310.1	ISA2/DBE1	CBF	- other	813265	-	-206	7.24	3.98	5.96
At1g03310.1	ISA2/DBE1	DOF2	C2C2(Zn) Dof	811491	-	-1980	8.49	2.72	4.18
At1g03310.1	ISA2/DBE1	DOF2	C2C2(Zn) Dof	811523	-	-1948	8.49	2.72	5.49
At1g03310.1	ISA2/DBE1	DOF2	C2C2(Zn) Dof	811562	-	-1909	8.49	2.72	5.54
At1g03310.1	ISA2/DBE1	DOF2	C2C2(Zn) Dof	811582	-	-1889	8.49	2.72	3.25
At1g03310.1	ISA2/DBE1	DOF2	C2C2(Zn) Dof	811588	+	-1883	8.49	2.72	4.31
At1g03310.1	ISA2/DBE1	DOF2	C2C2(Zn) Dof	811612	-	-1859	8.49	2.72	4.03
At1g03310.1	ISA2/DBE1	DOF2	C2C2(Zn) Dof	811727	-	-1744	8.49	2.72	3.34
At1g03310.1	ISA2/DBE1	DOF2	C2C2(Zn) Dof	811826	-	-1645	8.49	2.72	5.04
At1g03310.1	ISA2/DBE1	DOF2	C2C2(Zn) Dof	811842	-	-1629	8.49	2.72	3.79
At1g03310.1	ISA2/DBE1	DOF2	C2C2(Zn) Dof	812037	-	-1434	8.49	2.72	3.9
At1g03310.1	ISA2/DBE1	DOF2	C2C2(Zn) Dof	812046	-	-1425	8.49	2.72	3.86
At1g03310.1	ISA2/DBE1	DOF2	C2C2(Zn) Dof	812106	+	-1365	8.49	2.72	2.79
At1g03310.1	ISA2/DBE1	DOF2	C2C2(Zn) Dof	812203	-	-1268	8.49	2.72	4.55
At1g03310.1	ISA2/DBE1	DOF2	C2C2(Zn) Dof	812208	-	-1263	8.49	2.72	5.96
At1g03310.1	ISA2/DBE1	DOF2	C2C2(Zn) Dof	812262	+	-1209	8.49	2.72	5.09
At1g03310.1	ISA2/DBE1	DOF2	C2C2(Zn) Dof	812313	+	-1158	8.49	2.72	4.86
At1g03310.1	ISA2/DBE1	DOF2	C2C2(Zn) Dof	812425	+	-1046	8.49	2.72	5.12
At1g03310.1	ISA2/DBE1	DOF2	C2C2(Zn) Dof	812591	-	-880	8.49	2.72	4.81
At1g03310.1	ISA2/DBE1	DOF2	C2C2(Zn) Dof	812712	-	-759	8.49	2.72	4.95
At1g03310.1	ISA2/DBE1	DOF2	C2C2(Zn) Dof	812759	+	-712	8.49	2.72	2.82
At1g03310.1	ISA2/DBE1	DOF2	C2C2(Zn) Dof	812860	+	-611	8.49	2.72	2.83
At1g03310.1	ISA2/DBE1	DOF2	C2C2(Zn) Dof	812927	-	-544	8.49	2.72	4.63
At1g03310.1	ISA2/DBE1	DOF2	C2C2(Zn) Dof	812964	-	-507	8.49	2.72	5.6
At1g03310.1	ISA2/DBE1	DOF2	C2C2(Zn) Dof	812971	-	-500	8.49	2.72	5.82
At1g03310.1	ISA2/DBE1	DOF2	C2C2(Zn) Dof	813132	+	-339	8.49	2.72	4.72
At1g03310.1	ISA2/DBE1	DOF2	C2C2(Zn) Dof	813167	+	-304	8.49	2.72	3.53
At1g03310.1	ISA2/DBE1	DOF2	C2C2(Zn) Dof	813224	-	-247	8.49	2.72	3.14
At1g03310.1	ISA2/DBE1	DOF2	C2C2(Zn) Dof	813236	+	-235	8.49	2.72	5.2
At1g03310.1	ISA2/DBE1	DOF2	C2C2(Zn) Dof	813243	-	-228	8.49	2.72	4.26
At1g03310.1	ISA2/DBE1	DOF2	C2C2(Zn) Dof	813302	-	-169	8.49	2.72	4.04
At1g03310.1	ISA2/DBE1	GAMYB	MYB	811507	+	-1964	9.62	4.64	6.86
At1g03310.1	ISA2/DBE1	GAMYB	MYB	811791	+	-1680	9.62	4.64	5.52
At1g03310.1	ISA2/DBE1	GAMYB	MYB	811957	+	-1514	9.62	4.64	5.46
At1g03310.1	ISA2/DBE1	GAMYB	MYB	812192	-	-1279	9.62	4.64	5.52
At1g03310.1	ISA2/DBE1	GAMYB	MYB	812231	-	-1240	9.62	4.64	7.32
At1g03310.1	ISA2/DBE1	GAMYB	MYB	812321	+	-1150	9.62	4.64	4.94
At1g03310.1	ISA2/DBE1	GAMYB	MYB	812420	+	-1051	9.62	4.64	4.9
At1g03310.1	ISA2/DBE1	GAMYB	MYB	812462	+	-1009	9.62	4.64	8.19
At1g03310.1	ISA2/DBE1	GAMYB	MYB	812792	+	-679	9.62	4.64	5.2
At1g03310.1	ISA2/DBE1	GAMYB	MYB	812828	+	-643	9.62	4.64	6.44
At1g03310.1	ISA2/DBE1	GAMYB	MYB	812855	-	-616	9.62	4.64	6.89
At1g03310.1	ISA2/DBE1	GAMYB	MYB	812904	-	-567	9.62	4.64	7.58
At1g03310.1	ISA2/DBE1	GAMYB	MYB	813310	+	-161	9.62	4.64	7.93
At1g03310.1	ISA2/DBE1	GATA-1	C2C2(Zn) GATA	812595	-	-876	n.a.	n.a.	n.a.
At1g03310.1	ISA2/DBE1	GT1	Trihelix	811540	-	-1931	8.94	2.72	3.34
At1g03310.1	ISA2/DBE1	GT1	Trihelix	811573	+	-1898	8.94	2.72	5.75
At1g03310.1	ISA2/DBE1	GT1	Trihelix	811591	+	-1880	8.94	2.72	3.79
At1g03310.1	ISA2/DBE1	GT1	Trihelix	811650	-	-1821	8.94	2.72	3.19
At1g03310.1	ISA2/DBE1	GT1	Trihelix	811739	-	-1732	8.94	2.72	3.76
At1g03310.1	ISA2/DBE1	GT1	Trihelix	811812	-	-1659	8.94	2.72	3.49
At1g03310.1	ISA2/DBE1	GT1	Trihelix	811851	-	-1620	8.94	2.72	3.28
At1g03310.1	ISA2/DBE1	GT1	Trihelix	811989	+	-1482	8.94	2.72	4.49
At1g03310.1	ISA2/DBE1	GT1	Trihelix	812101	+	-1370	8.94	2.72	4.56
At1g03310.1	ISA2/DBE1	GT1	Trihelix	812318	-	-1153	8.94	2.72	3.92
At1g03310.1	ISA2/DBE1	GT1	Trihelix	812477	-	-994	8.94	2.72	2.94
At1g03310.1	ISA2/DBE1	GT1	Trihelix	812536	-	-935	8.94	2.72	3.11
At1g03310.1	ISA2/DBE1	GT1	Trihelix	812947	+	-524	8.94	2.72	3.53
At1g03310.1	ISA2/DBE1	GT1	Trihelix	812950	-	-521	8.94	2.72	2.89
At1g03310.1	ISA2/DBE1	GT1	Trihelix	812968	-	-503	8.94	2.72	3.3
At1g03310.1	ISA2/DBE1	GT1	Trihelix	813137	+	-334	8.94	2.72	6.95
At1g03310.1	ISA2/DBE1	GT1	Trihelix	813190	+	-281	8.94	2.72	2.84
At1g03310.1	ISA2/DBE1	GT1	Trihelix	813341	-	-130	8.94	2.72	3.38
At1g03310.1	ISA2/DBE1	GT1	Trihelix	813354	-	-117	8.94	2.72	3.29
At1g03310.1	ISA2/DBE1	HAHB4	HD-ZIP	811883	-	-1588	9.64	5.32	5.72
At1g03310.1	ISA2/DBE1	HVH21	HD-KNOTTED	812361	+	-1110	10.69	3.82	5.98
At1g03310.1	ISA2/DBE1	HVH21	HD-KNOTTED	812443	+	-1028	10.69	3.82	4.27
At1g03310.1	ISA2/DBE1	HVH21	HD-KNOTTED	812463	-	-1008	10.69	3.82	5.41
At1g03310.1	ISA2/DBE1	HVH21	HD-KNOTTED	812572	+	-899	10.69	3.82	4.55
At1g03310.1	ISA2/DBE1	HVH21	HD-KNOTTED	812656	+	-815	10.69	3.82	4.53
At1g03310.1	ISA2/DBE1	HVH21	HD-KNOTTED	812685	-	-786	10.69	3.82	5.09
At1g03310.1	ISA2/DBE1	HVH21	HD-KNOTTED	812943	-	-528	10.69	3.82	4.89
At1g03310.1	ISA2/DBE1	HVH21	HD-KNOTTED	813083	+	-388	10.69	3.82	4.78
At1g03310.1	ISA2/DBE1	HVH21	HD-KNOTTED	813158	+	-313	10.69	3.82	6.63
At1g03310.1	ISA2/DBE1	HVH21	HD-KNOTTED	813371	-	-100	10.69	3.82	5.05
At1g03310.1	ISA2/DBE1	HVH21	HD-KNOTTED	813377	+	-94	10.69	3.82	4.97
At1g03310.1	ISA2/DBE1	ID1	C2H2(Zn)	811591	-	-1880	11.02	5.71	6.03
At1g03310.1	ISA2/DBE1	ID1	C2H2(Zn)	813248	+	-223	11.02	5.71	8.4
At1g03310.1	ISA2/DBE1	ID1	C2H2(Zn)	813404	-	-67	11.02	5.71	8.14
At1g03310.1	ISA2/DBE1	MADS_MADS	- other	812131	n.a.	-1340	n.a.	n.a.	n.a.
At1g03310.1	ISA2/DBE1	NtERF2	AP2/EREBP	811471	+	-2000	9.73	4.15	6.04
At1g03310.1	ISA2/DBE1	NtERF2	AP2/EREBP	812058	-	-1413	9.73	4.15	5.94
At1g03310.1	ISA2/DBE1	NtERF2	AP2/EREBP	812365	+	-1106	9.73	4.15	6.03
At1g03310.1	ISA2/DBE1	NtERF2	AP2/EREBP	812368	+	-1103	9.73	4.15	4.8
At1g03310.1	ISA2/DBE1	NtERF2	AP2/EREBP	812852	+	-619	9.73	4.15	7.11
At1g03310.1	ISA2/DBE1	NtERF2	AP2/EREBP	812853	-	-618	9.73	4.15	4.53
At1g03310.1	ISA2/DBE1	NtERF2	AP2/EREBP	812871	+	-600	9.73	4.15	4.31
At1g03310.1	ISA2/DBE1	NtERF2	AP2/EREBP	812875	-	-596	9.73	4.15	5.85
At1g03310.1	ISA2/DBE1	NtERF2	AP2/EREBP	813283	+	-188	9.73	4.15	5.3
At1g03310.1	ISA2/DBE1	NtERF2	AP2/EREBP	813369	+	-102	9.73	4.15	4.45
At1g03310.1	ISA2/DBE1	NtERF2	AP2/EREBP	813370	-	-101	9.73	4.15	4.53
At1g03310.1	ISA2/DBE1	P	MYB	811677	-	-1794	10.19	4.94	5.98
At1g03310.1	ISA2/DBE1	P	MYB	812369	+	-1102	10.19	4.94	5.03
At1g03310.1	ISA2/DBE1	P	MYB	812666	-	-805	10.19	4.94	7.59
At1g03310.1	ISA2/DBE1	P	MYB	812826	+	-645	10.19	4.94	5.34
At1g03310.1	ISA2/DBE1	P	MYB	813308	+	-163	10.19	4.94	4.98
At1g03310.1	ISA2/DBE1	PCF2	TCP	812670	+	-801	12.22	6.53	7.14
At1g03310.1	ISA2/DBE1	RAV	- other	811859	n.a.	-1612	n.a.	n.a.	n.a.
At1g03310.1	ISA2/DBE1	RAV	- other	811859	n.a.	-1612	n.a.	n.a.	n.a.
At1g03310.1	ISA2/DBE1	RAV1(1)	AP2/EREBP	811638	+	-1833	10.65	5.01	5.61
At1g03310.1	ISA2/DBE1	RAV1(1)	AP2/EREBP	811715	-	-1756	10.65	5.01	7.04
At1g03310.1	ISA2/DBE1	RAV1(1)	AP2/EREBP	811864	+	-1607	10.65	5.01	6.52
At1g03310.1	ISA2/DBE1	RAV1(1)	AP2/EREBP	811870	-	-1601	10.65	5.01	5.46
At1g03310.1	ISA2/DBE1	RAV1(1)	AP2/EREBP	812060	+	-1411	10.65	5.01	8.54
At1g03310.1	ISA2/DBE1	RAV1(1)	AP2/EREBP	812156	+	-1315	10.65	5.01	6.75
At1g03310.1	ISA2/DBE1	RAV1(1)	AP2/EREBP	812220	-	-1251	10.65	5.01	5.99
At1g03310.1	ISA2/DBE1	RAV1(1)	AP2/EREBP	812223	-	-1248	10.65	5.01	5.57
At1g03310.1	ISA2/DBE1	RAV1(1)	AP2/EREBP	812735	-	-736	10.65	5.01	5.69
At1g03310.1	ISA2/DBE1	RAV1(2)	AP2/EREBP	811859	-	-1612	11.21	4.98	5.7
At1g03310.1	ISA2/DBE1	RAV1(2)	AP2/EREBP	811997	-	-1474	11.21	4.98	5.04
At1g03310.1	ISA2/DBE1	RAV1(2)	AP2/EREBP	812158	-	-1313	11.21	4.98	5.57
At1g03310.1	ISA2/DBE1	RAV1(2)	AP2/EREBP	812577	-	-894	11.21	4.98	5.24
At1g03310.1	ISA2/DBE1	RAV1(2)	AP2/EREBP	813286	-	-185	11.21	4.98	5.64
At1g03310.1	ISA2/DBE1	TEIL	AP2/EREBP	812456	+	-1015	8.38	3.81	4.12
At1g03310.1	ISA2/DBE1	TEIL	AP2/EREBP	812641	+	-830	8.38	3.81	3.82
At1g03310.1	ISA2/DBE1	TEIL	AP2/EREBP	812681	+	-790	8.38	3.81	4.09
At1g03310.1	ISA2/DBE1	TEIL	AP2/EREBP	812890	+	-581	8.38	3.81	8.1
At1g03310.1	ISA2/DBE1	TEIL	AP2/EREBP	812921	+	-550	8.38	3.81	4.2
At1g03310.1	ISA2/DBE1	TEIL	AP2/EREBP	812950	+	-521	8.38	3.81	4.19
At1g03310.1	ISA2/DBE1	TEIL	AP2/EREBP	812986	-	-485	8.38	3.81	5.04
At1g03310.1	ISA2/DBE1	TEIL	AP2/EREBP	813252	+	-219	8.38	3.81	4.34
At1g03310.1	ISA2/DBE1	TEIL	AP2/EREBP	813320	+	-151	8.38	3.81	7.74
At1g03310.1	ISA2/DBE1	TEIL	AP2/EREBP	813461	-	-10	8.38	3.81	4.08
At1g03310.1	ISA2/DBE1	TGA1	bZIP	812463	-	-1008	10.84	5.81	6.38
At1g03310.1	ISA2/DBE1	TGA1	bZIP	812943	-	-528	10.84	5.81	6.86
At1g03310.1	ISA2/DBE1	TGA1a	bZIP	813370	-	-101	10.45	5.21	5.47
At1g03310.1	ISA2/DBE1	TGA1a	bZIP	813370	+	-101	10.45	5.21	5.67
At1g03310.1	ISA2/DBE1	TSS	- other	813471	n.a.	0	n.a.	n.a.	n.a.
At1g03310.1	ISA2/DBE1	ZmHOX2a(1)	HD-HOX	811520	-	-1951	7.33	4.29	7.02
At1g03310.1	ISA2/DBE1	ZmHOX2a(1)	HD-HOX	811627	+	-1844	7.33	4.29	4.71
At1g03310.1	ISA2/DBE1	ZmHOX2a(1)	HD-HOX	811855	+	-1616	7.33	4.29	5.01
At1g03310.1	ISA2/DBE1	ZmHOX2a(1)	HD-HOX	811858	+	-1613	7.33	4.29	5.67
At1g03310.1	ISA2/DBE1	ZmHOX2a(1)	HD-HOX	812000	-	-1471	7.33	4.29	4.86
At1g03310.1	ISA2/DBE1	ZmHOX2a(1)	HD-HOX	812003	-	-1468	7.33	4.29	5.01
At1g03310.1	ISA2/DBE1	ZmHOX2a(1)	HD-HOX	812085	+	-1386	7.33	4.29	4.33
At1g03310.1	ISA2/DBE1	ZmHOX2a(1)	HD-HOX	812097	+	-1374	7.33	4.29	5.66
At1g03310.1	ISA2/DBE1	ZmHOX2a(1)	HD-HOX	812140	-	-1331	7.33	4.29	5.98
At1g03310.1	ISA2/DBE1	ZmHOX2a(1)	HD-HOX	812200	-	-1271	7.33	4.29	5.66
At1g03310.1	ISA2/DBE1	ZmHOX2a(1)	HD-HOX	812547	+	-924	7.33	4.29	5.67
At1g03310.1	ISA2/DBE1	ZmHOX2a(1)	HD-HOX	812556	+	-915	7.33	4.29	4.97
At1g03310.1	ISA2/DBE1	ZmHOX2a(1)	HD-HOX	812580	-	-891	7.33	4.29	4.46
At1g03310.1	ISA2/DBE1	ZmHOX2a(1)	HD-HOX	812841	+	-630	7.33	4.29	5.66
At1g03310.1	ISA2/DBE1	ZmHOX2a(1)	HD-HOX	812911	-	-560	7.33	4.29	5.01
At1g03310.1	ISA2/DBE1	ZmHOX2a(1)	HD-HOX	813000	+	-471	7.33	4.29	4.99
At1g03310.1	ISA2/DBE1	ZmHOX2a(2)	HD-HOX	812274	-	-1197	7.77	4.44	5.88
At1g03310.1	ISA2/DBE1	ZmHOX2a(2)	HD-HOX	812275	+	-1196	7.77	4.44	5.93
At1g03310.1	ISA2/DBE1	ZmHOX2a(2)	HD-HOX	813052	-	-419	7.77	4.44	5.33
At1g03310.1	ISA2/DBE1	ZmHOX2a(2)	HD-HOX	813053	+	-418	7.77	4.44	5.49
At1g03310.1	ISA2/DBE1	ZmHOX2a(2)	HD-HOX	813295	-	-176	7.77	4.44	6.39
At1g32900.1	GBSS	AGL3	MADS	11923922	+	-176	13.32	5.79	5.82
At1g32900.1	GBSS	AGP1	GATA	11924935	+	-1189	10.11	5.45	6.91
At1g32900.1	GBSS	ALFIN1	HD-PHD	11923746	-	0	11.23	4.16	4.9
At1g32900.1	GBSS	ALFIN1	HD-PHD	11925067	-	-1321	11.23	4.16	4.71
At1g32900.1	GBSS	ALFIN1	HD-PHD	11925303	+	-1557	11.23	4.16	5.4
At1g32900.1	GBSS	ALFIN1	HD-PHD	11925352	+	-1606	11.23	4.16	6.9
At1g32900.1	GBSS	ALFIN1	HD-PHD	11925357	+	-1611	11.23	4.16	4.76
At1g32900.1	GBSS	ALFIN1	HD-PHD	11925513	+	-1767	11.23	4.16	4.64
At1g32900.1	GBSS	ALFIN1	HD-PHD	11925519	+	-1773	11.23	4.16	5.2
At1g32900.1	GBSS	ALFIN1	HD-PHD	11925522	+	-1776	11.23	4.16	4.82
At1g32900.1	GBSS	ALFIN1	HD-PHD	11925727	-	-1981	11.23	4.16	8.1
At1g32900.1	GBSS	ARF1	ABI3/VP1	11924662	-	-916	14.23	9.05	9.76
At1g32900.1	GBSS	ARR10	GARP	11923893	-	-147	12.04	5.23	7.53
At1g32900.1	GBSS	ARR10	GARP	11924863	-	-1117	12.04	5.23	6.97
At1g32900.1	GBSS	ARR10	GARP	11925676	-	-1930	12.04	5.23	5.98
At1g32900.1	GBSS	ATHB1	HD-ZIP	11924790	-	-1044	9.98	5.77	6.15
At1g32900.1	GBSS	ATHB1	HD-ZIP	11924855	-	-1109	9.98	5.77	8.03
At1g32900.1	GBSS	AtLEC2	ABI3/VP1	11924227	-	-481	10.73	5.41	7.8
At1g32900.1	GBSS	AtLEC2	ABI3/VP1	11925141	-	-1395	10.73	5.41	6.43
At1g32900.1	GBSS	AtMYB77	MYB	11924368	-	-622	13.11	7.25	9.46
At1g32900.1	GBSS	AtMYB77	MYB	11925230	+	-1484	13.11	7.25	8.23
At1g32900.1	GBSS	AtSPL3	SBP	11923854	+	-108	11.69	5.09	6.52
At1g32900.1	GBSS	AtSPL3	SBP	11923854	-	-108	11.69	5.09	6.07
At1g32900.1	GBSS	AtSPL3	SBP	11925198	-	-1452	11.69	5.09	5.7
At1g32900.1	GBSS	AtSPL8	SBP	11925083	+	-1337	10.26	4.48	5.18
At1g32900.1	GBSS	AtSPL8	SBP	11925198	+	-1452	10.26	4.48	7.18
At1g32900.1	GBSS	AtSPL8	SBP	11925198	-	-1452	10.26	4.48	5.92
At1g32900.1	GBSS	bZIP910(2)	bZIP	11925720	-	-1974	16.08	10.94	13.56
At1g32900.1	GBSS	bZIP_DOF	- other	11925466	n.a.	-1720	n.a.	n.a.	n.a.
At1g32900.1	GBSS	bZIP_DOF	- other	11925567	n.a.	-1821	n.a.	n.a.	n.a.
At1g32900.1	GBSS	bZIP_DOF	- other	11925597	n.a.	-1851	n.a.	n.a.	n.a.
At1g32900.1	GBSS	bZIP_DOF	- other	11925605	n.a.	-1859	n.a.	n.a.	n.a.
At1g32900.1	GBSS	bZIP_DOF	- other	11925620	n.a.	-1874	n.a.	n.a.	n.a.
At1g32900.1	GBSS	CBF	- other	11923755	-	-9	7.24	3.98	5.06
At1g32900.1	GBSS	CBF	- other	11923773	-	-27	7.24	3.98	5.14
At1g32900.1	GBSS	CBF	- other	11923788	-	-42	7.24	3.98	5
At1g32900.1	GBSS	CBF	- other	11923796	+	-50	7.24	3.98	5.53
At1g32900.1	GBSS	CBF	- other	11925172	+	-1426	7.24	3.98	5.38
At1g32900.1	GBSS	DOF2	C2C2(Zn) Dof	11923832	+	-86	8.49	2.72	3.15
At1g32900.1	GBSS	DOF2	C2C2(Zn) Dof	11923923	+	-177	8.49	2.72	4.5
At1g32900.1	GBSS	DOF2	C2C2(Zn) Dof	11924249	+	-503	8.49	2.72	3.88
At1g32900.1	GBSS	DOF2	C2C2(Zn) Dof	11924259	+	-513	8.49	2.72	5.5
At1g32900.1	GBSS	DOF2	C2C2(Zn) Dof	11924328	-	-582	8.49	2.72	3.39
At1g32900.1	GBSS	DOF2	C2C2(Zn) Dof	11924483	+	-737	8.49	2.72	4.22
At1g32900.1	GBSS	DOF2	C2C2(Zn) Dof	11924606	+	-860	8.49	2.72	4.05
At1g32900.1	GBSS	DOF2	C2C2(Zn) Dof	11924911	-	-1165	8.49	2.72	3.97
At1g32900.1	GBSS	DOF2	C2C2(Zn) Dof	11925196	-	-1450	8.49	2.72	3.58
At1g32900.1	GBSS	DOF2	C2C2(Zn) Dof	11925247	-	-1501	8.49	2.72	4.41
At1g32900.1	GBSS	DOF2	C2C2(Zn) Dof	11925315	+	-1569	8.49	2.72	3.87
At1g32900.1	GBSS	DOF2	C2C2(Zn) Dof	11925345	+	-1599	8.49	2.72	4.36
At1g32900.1	GBSS	DOF2	C2C2(Zn) Dof	11925364	+	-1618	8.49	2.72	3.72
At1g32900.1	GBSS	DOF2	C2C2(Zn) Dof	11925370	+	-1624	8.49	2.72	3.96
At1g32900.1	GBSS	DOF2	C2C2(Zn) Dof	11925502	+	-1756	8.49	2.72	3.64
At1g32900.1	GBSS	DOF2	C2C2(Zn) Dof	11925597	-	-1851	8.49	2.72	6.94
At1g32900.1	GBSS	DOF2	C2C2(Zn) Dof	11925605	+	-1859	8.49	2.72	3.85
At1g32900.1	GBSS	DOF2	C2C2(Zn) Dof	11925636	+	-1890	8.49	2.72	4.6
At1g32900.1	GBSS	GAMYB	MYB	11923957	+	-211	9.62	4.64	5.3
At1g32900.1	GBSS	GAMYB	MYB	11923987	+	-241	9.62	4.64	5.77
At1g32900.1	GBSS	GAMYB	MYB	11924372	+	-626	9.62	4.64	7.06
At1g32900.1	GBSS	GAMYB	MYB	11924980	-	-1234	9.62	4.64	5.51
At1g32900.1	GBSS	GAMYB	MYB	11925231	-	-1485	9.62	4.64	6.34
At1g32900.1	GBSS	GAMYB	MYB	11925353	-	-1607	9.62	4.64	5.42
At1g32900.1	GBSS	GAMYB	MYB	11925690	-	-1944	9.62	4.64	5.92
At1g32900.1	GBSS	GAMYB	MYB	11925693	-	-1947	9.62	4.64	7.5
At1g32900.1	GBSS	GAMYB	MYB	11925717	+	-1971	9.62	4.64	9.62
At1g32900.1	GBSS	GT1	Trihelix	11923824	-	-78	8.94	2.72	2.94
At1g32900.1	GBSS	GT1	Trihelix	11924014	-	-268	8.94	2.72	3.45
At1g32900.1	GBSS	GT1	Trihelix	11924024	+	-278	8.94	2.72	3.07
At1g32900.1	GBSS	GT1	Trihelix	11924088	+	-342	8.94	2.72	4.18
At1g32900.1	GBSS	GT1	Trihelix	11924143	+	-397	8.94	2.72	2.78
At1g32900.1	GBSS	GT1	Trihelix	11924240	+	-494	8.94	2.72	5.8
At1g32900.1	GBSS	GT1	Trihelix	11924241	+	-495	8.94	2.72	2.97
At1g32900.1	GBSS	GT1	Trihelix	11924296	-	-550	8.94	2.72	4.81
At1g32900.1	GBSS	GT1	Trihelix	11924308	+	-562	8.94	2.72	4.38
At1g32900.1	GBSS	GT1	Trihelix	11924438	+	-692	8.94	2.72	3.17
At1g32900.1	GBSS	GT1	Trihelix	11924518	-	-772	8.94	2.72	4.06
At1g32900.1	GBSS	GT1	Trihelix	11924645	+	-899	8.94	2.72	2.74
At1g32900.1	GBSS	GT1	Trihelix	11924763	-	-1017	8.94	2.72	2.94
At1g32900.1	GBSS	GT1	Trihelix	11924794	+	-1048	8.94	2.72	3.12
At1g32900.1	GBSS	GT1	Trihelix	11924819	+	-1073	8.94	2.72	4.18
At1g32900.1	GBSS	GT1	Trihelix	11925018	-	-1272	8.94	2.72	2.92
At1g32900.1	GBSS	GT1	Trihelix	11925250	-	-1504	8.94	2.72	5.71
At1g32900.1	GBSS	GT1	Trihelix	11925287	-	-1541	8.94	2.72	3.9
At1g32900.1	GBSS	GT1	Trihelix	11925293	+	-1547	8.94	2.72	2.88
At1g32900.1	GBSS	GT1	Trihelix	11925374	+	-1628	8.94	2.72	3.69
At1g32900.1	GBSS	GT1	Trihelix	11925375	+	-1629	8.94	2.72	3.79
At1g32900.1	GBSS	GT1	Trihelix	11925650	-	-1904	8.94	2.72	4.5
At1g32900.1	GBSS	HAHB4	HD-ZIP	11924235	+	-489	9.64	5.32	5.55
At1g32900.1	GBSS	HAHB4	HD-ZIP	11924790	+	-1044	9.64	5.32	7.02
At1g32900.1	GBSS	HAHB4	HD-ZIP	11924790	-	-1044	9.64	5.32	6.5
At1g32900.1	GBSS	HAHB4	HD-ZIP	11925004	+	-1258	9.64	5.32	6.73
At1g32900.1	GBSS	HOX2a_HOX2a	- other	11924377	n.a.	-631	n.a.	n.a.	n.a.
At1g32900.1	GBSS	HOX2a_HOX2a	- other	11924377	n.a.	-631	n.a.	n.a.	n.a.
At1g32900.1	GBSS	HVH21	HD-KNOTTED	11923884	-	-138	10.69	3.82	3.92
At1g32900.1	GBSS	HVH21	HD-KNOTTED	11924436	+	-690	10.69	3.82	3.84
At1g32900.1	GBSS	HVH21	HD-KNOTTED	11925069	-	-1323	10.69	3.82	5.74
At1g32900.1	GBSS	HVH21	HD-KNOTTED	11925329	-	-1583	10.69	3.82	3.84
At1g32900.1	GBSS	HVH21	HD-KNOTTED	11925568	+	-1822	10.69	3.82	5.49
At1g32900.1	GBSS	HVH21	HD-KNOTTED	11925722	-	-1976	10.69	3.82	6.11
At1g32900.1	GBSS	ID1	C2H2(Zn)	11924007	-	-261	11.02	5.71	7.09
At1g32900.1	GBSS	ID1	C2H2(Zn)	11924387	-	-641	11.02	5.71	8
At1g32900.1	GBSS	ID1	C2H2(Zn)	11924465	-	-719	11.02	5.71	7.87
At1g32900.1	GBSS	ID1	C2H2(Zn)	11925250	+	-1504	11.02	5.71	7.45
At1g32900.1	GBSS	ID1	C2H2(Zn)	11925368	-	-1622	11.02	5.71	6.07
At1g32900.1	GBSS	MYB98	MYB	11924585	-	-839	n.a.	n.a.	n.a.
At1g32900.1	GBSS	MYC_MYB	- other	11925399	n.a.	-1653	n.a.	n.a.	n.a.
At1g32900.1	GBSS	MYC_MYB	- other	11925690	n.a.	-1944	n.a.	n.a.	n.a.
At1g32900.1	GBSS	MYC_MYB	- other	11925691	n.a.	-1945	n.a.	n.a.	n.a.
At1g32900.1	GBSS	MYC_MYB	- other	11925693	n.a.	-1947	n.a.	n.a.	n.a.
At1g32900.1	GBSS	MYC_MYB	- other	11925717	n.a.	-1971	n.a.	n.a.	n.a.
At1g32900.1	GBSS	MYC_MYB	- other	11925718	n.a.	-1972	n.a.	n.a.	n.a.
At1g32900.1	GBSS	NtERF2	AP2/EREBP	11923888	-	-142	9.73	4.15	5.57
At1g32900.1	GBSS	NtERF2	AP2/EREBP	11923964	+	-218	9.73	4.15	5.06
At1g32900.1	GBSS	NtERF2	AP2/EREBP	11925696	-	-1950	9.73	4.15	4.69
At1g32900.1	GBSS	NtERF2	AP2/EREBP	11925697	-	-1951	9.73	4.15	5.68
At1g32900.1	GBSS	NtERF2	AP2/EREBP	11925697	+	-1951	9.73	4.15	7.32
At1g32900.1	GBSS	NtERF2	AP2/EREBP	11925700	+	-1954	9.73	4.15	4.32
At1g32900.1	GBSS	O2	bZIP	11925287	-	-1541	10.35	4.83	4.9
At1g32900.1	GBSS	O2	bZIP	11925437	-	-1691	10.35	4.83	7.96
At1g32900.1	GBSS	O2	bZIP	11925437	+	-1691	10.35	4.83	7.48
At1g32900.1	GBSS	O2	bZIP	11925466	-	-1720	10.35	4.83	4.9
At1g32900.1	GBSS	O2	bZIP	11925567	+	-1821	10.35	4.83	6.53
At1g32900.1	GBSS	O2	bZIP	11925567	-	-1821	10.35	4.83	7.42
At1g32900.1	GBSS	O2	bZIP	11925620	-	-1874	10.35	4.83	4.9
At1g32900.1	GBSS	O2	bZIP	11925725	+	-1979	10.35	4.83	8.31
At1g32900.1	GBSS	O2	bZIP	11925725	-	-1979	10.35	4.83	7.43
At1g32900.1	GBSS	P	MYB	11924840	-	-1094	10.19	4.94	5.2
At1g32900.1	GBSS	P	MYB	11924978	-	-1232	10.19	4.94	6.13
At1g32900.1	GBSS	P	MYB	11925399	-	-1653	10.19	4.94	6.39
At1g32900.1	GBSS	P	MYB	11925691	-	-1945	10.19	4.94	5.24
At1g32900.1	GBSS	P	MYB	11925718	+	-1972	10.19	4.94	6.13
At1g32900.1	GBSS	PCF2	TCP	11923932	+	-186	12.22	6.53	10.04
At1g32900.1	GBSS	RAV1(1)	AP2/EREBP	11923898	+	-152	10.65	5.01	5.77
At1g32900.1	GBSS	RAV1(1)	AP2/EREBP	11923956	+	-210	10.65	5.01	8.3
At1g32900.1	GBSS	RAV1(1)	AP2/EREBP	11924391	-	-645	10.65	5.01	7.44
At1g32900.1	GBSS	RAV1(1)	AP2/EREBP	11924413	+	-667	10.65	5.01	5.41
At1g32900.1	GBSS	RAV1(1)	AP2/EREBP	11925687	-	-1941	10.65	5.01	5.65
At1g32900.1	GBSS	RAV1(2)	AP2/EREBP	11923800	-	-54	11.21	4.98	5.06
At1g32900.1	GBSS	RAV1(2)	AP2/EREBP	11925528	-	-1782	11.21	4.98	6.23
At1g32900.1	GBSS	STF1	bZIP	11925566	+	-1820	12.43	7.74	10.37
At1g32900.1	GBSS	TEIL	AP2/EREBP	11923858	+	-112	8.38	3.81	4.69
At1g32900.1	GBSS	TEIL	AP2/EREBP	11923858	-	-112	8.38	3.81	4.44
At1g32900.1	GBSS	TEIL	AP2/EREBP	11923980	-	-234	8.38	3.81	6.57
At1g32900.1	GBSS	TEIL	AP2/EREBP	11923984	-	-238	8.38	3.81	5.56
At1g32900.1	GBSS	TEIL	AP2/EREBP	11924178	+	-432	8.38	3.81	5.34
At1g32900.1	GBSS	TEIL	AP2/EREBP	11924230	-	-484	8.38	3.81	4.65
At1g32900.1	GBSS	TEIL	AP2/EREBP	11924443	-	-697	8.38	3.81	4.67
At1g32900.1	GBSS	TEIL	AP2/EREBP	11924528	-	-782	8.38	3.81	5.09
At1g32900.1	GBSS	TEIL	AP2/EREBP	11925411	+	-1665	8.38	3.81	4.97
At1g32900.1	GBSS	TGA1	bZIP	11925568	+	-1822	10.84	5.81	7.67
At1g32900.1	GBSS	TGA1	bZIP	11925722	-	-1976	10.84	5.81	9.77
At1g32900.1	GBSS	TGA1a	bZIP	11925437	+	-1691	10.45	5.21	5.97
At1g32900.1	GBSS	TGA1a	bZIP	11925437	-	-1691	10.45	5.21	6.56
At1g32900.1	GBSS	TGA1a	bZIP	11925466	-	-1720	10.45	5.21	5.38
At1g32900.1	GBSS	TGA1a	bZIP	11925567	-	-1821	10.45	5.21	6.02
At1g32900.1	GBSS	TGA1a	bZIP	11925620	-	-1874	10.45	5.21	5.38
At1g32900.1	GBSS	TGA1a	bZIP	11925725	-	-1979	10.45	5.21	6.97
At1g32900.1	GBSS	TGA1a	bZIP	11925725	+	-1979	10.45	5.21	7.96
At1g32900.1	GBSS	TSS	- other	11923746	n.a.	0	n.a.	n.a.	n.a.
At1g32900.1	GBSS	ZmHOX2a(1)	HD-HOX	11923840	+	-94	7.33	4.29	6.36
At1g32900.1	GBSS	ZmHOX2a(1)	HD-HOX	11923936	-	-190	7.33	4.29	6.39
At1g32900.1	GBSS	ZmHOX2a(1)	HD-HOX	11923974	-	-228	7.33	4.29	6.09
At1g32900.1	GBSS	ZmHOX2a(1)	HD-HOX	11924377	+	-631	7.33	4.29	5.98
At1g32900.1	GBSS	ZmHOX2a(1)	HD-HOX	11924398	+	-652	7.33	4.29	5.03
At1g32900.1	GBSS	ZmHOX2a(1)	HD-HOX	11924886	+	-1140	7.33	4.29	5.15
At1g32900.1	GBSS	ZmHOX2a(1)	HD-HOX	11925301	-	-1555	7.33	4.29	5.31
At1g32900.1	GBSS	ZmHOX2a(1)	HD-HOX	11925398	-	-1652	7.33	4.29	5.73
At1g32900.1	GBSS	ZmHOX2a(1)	HD-HOX	11925452	+	-1706	7.33	4.29	4.95
At1g32900.1	GBSS	ZmHOX2a(1)	HD-HOX	11925500	-	-1754	7.33	4.29	4.71
At1g32900.1	GBSS	ZmHOX2a(1)	HD-HOX	11925520	-	-1774	7.33	4.29	5.01
At1g32900.1	GBSS	ZmHOX2a(1)	HD-HOX	11925523	-	-1777	7.33	4.29	5.01
At1g32900.1	GBSS	ZmHOX2a(1)	HD-HOX	11925530	-	-1784	7.33	4.29	4.86
At1g32900.1	GBSS	ZmHOX2a(1)	HD-HOX	11925627	-	-1881	7.33	4.29	5.31
At1g32900.1	GBSS	ZmHOX2a(1)	HD-HOX	11925663	-	-1917	7.33	4.29	4.73
At1g32900.1	GBSS	ZmHOX2a(2)	HD-HOX	11924402	+	-656	7.77	4.44	5.17
At1g32900.1	GBSS	ZmHOX2a(2)	HD-HOX	11924403	-	-657	7.77	4.44	5.08
At1g32900.1	GBSS	ZmHOX2a(2)	HD-HOX	11924936	+	-1190	7.77	4.44	4.54
At1g32900.1	GBSS	ZmHOX2a(2)	HD-HOX	11924937	-	-1191	7.77	4.44	7.26
At1g32900.1	GBSS	ZmHOX2a(2)	HD-HOX	11925046	+	-1300	7.77	4.44	6.39
At1g76130.1	a-AMY2	AGL1	MADS	28564604	-	-1571	14.15	5.44	5.48
At1g76130.1	a-AMY2	AGL1	MADS	28564604	+	-1571	14.15	5.44	7.06
At1g76130.1	a-AMY2	AGL1	MADS	28564985	+	-1190	14.15	5.44	6.48
At1g76130.1	a-AMY2	AGL1	MADS	28564985	-	-1190	14.15	5.44	7.07
At1g76130.1	a-AMY2	AGL1	MADS	28565208	-	-967	14.15	5.44	7.04
At1g76130.1	a-AMY2	AGL2	MADS	28564700	+	-1475	13.9	6.18	6.61
At1g76130.1	a-AMY2	AGL2	MADS	28564985	-	-1190	13.9	6.18	6.89
At1g76130.1	a-AMY2	AGL2	MADS	28565921	-	-254	13.9	6.18	7.34
At1g76130.1	a-AMY2	AGL3	MADS	28565921	-	-254	13.32	5.79	7.69
At1g76130.1	a-AMY2	AGL15	MADS	28564986	+	-1189	12.09	4.48	5.02
At1g76130.1	a-AMY2	AGL15	MADS	28565209	-	-966	12.09	4.48	5.09
At1g76130.1	a-AMY2	AGL15	MADS	28565896	-	-279	12.09	4.48	4.57
At1g76130.1	a-AMY2	AGL15	MADS	28565896	+	-279	12.09	4.48	5.01
At1g76130.1	a-AMY2	AGL15	MADS	28565899	+	-276	12.09	4.48	5.92
At1g76130.1	a-AMY2	AGL15	MADS	28565899	-	-276	12.09	4.48	6.2
At1g76130.1	a-AMY2	AGL15	MADS	28565922	-	-253	12.09	4.48	5.88
At1g76130.1	a-AMY2	AGL15	MADS	28565922	+	-253	12.09	4.48	5.31
At1g76130.1	a-AMY2	ALFIN1	HD-PHD	28564888	+	-1287	11.23	4.16	4.46
At1g76130.1	a-AMY2	ALFIN1	HD-PHD	28565088	-	-1087	11.23	4.16	4.73
At1g76130.1	a-AMY2	ALFIN1	HD-PHD	28565133	-	-1042	11.23	4.16	5.21
At1g76130.1	a-AMY2	ALFIN1	HD-PHD	28565169	+	-1006	11.23	4.16	4.24
At1g76130.1	a-AMY2	ALFIN1	HD-PHD	28565652	-	-523	11.23	4.16	4.24
At1g76130.1	a-AMY2	ALFIN1	HD-PHD	28565747	+	-428	11.23	4.16	5.91
At1g76130.1	a-AMY2	ALFIN1	HD-PHD	28565966	-	-209	11.23	4.16	4.5
At1g76130.1	a-AMY2	ARR1	GARP/ARR-B	28566151	+	-24	n.a.	n.a.	n.a.
At1g76130.1	a-AMY2	ARR1	GARP/ARR-B	28566151	+	-24	n.a.	n.a.	n.a.
At1g76130.1	a-AMY2	ARR2	GARP/ARR-B	28566151	+	-24	n.a.	n.a.	n.a.
At1g76130.1	a-AMY2	ARR2	GARP/ARR-B	28566151	+	-24	n.a.	n.a.	n.a.
At1g76130.1	a-AMY2	ARR10	GARP	28564196	-	-1979	12.04	5.23	5.46
At1g76130.1	a-AMY2	ARR10	GARP	28564836	+	-1339	12.04	5.23	6.42
At1g76130.1	a-AMY2	ARR10	GARP	28564856	+	-1319	12.04	5.23	6.39
At1g76130.1	a-AMY2	ARR10	GARP	28565612	-	-563	12.04	5.23	5.37
At1g76130.1	a-AMY2	ARR10	GARP	28565680	-	-495	12.04	5.23	5.3
At1g76130.1	a-AMY2	ATHB1	HD-ZIP	28564595	-	-1580	9.98	5.77	7.23
At1g76130.1	a-AMY2	AtLEC2	ABI3/VP1	28564951	+	-1224	10.73	5.41	6.16
At1g76130.1	a-AMY2	AtSPL3	SBP	28564611	-	-1564	11.69	5.09	6.03
At1g76130.1	a-AMY2	AtSPL3	SBP	28564611	+	-1564	11.69	5.09	5.1
At1g76130.1	a-AMY2	AtSPL8	SBP	28564611	-	-1564	10.26	4.48	5.48
At1g76130.1	a-AMY2	AtSPL8	SBP	28564611	+	-1564	10.26	4.48	6.84
At1g76130.1	a-AMY2	AtSPL8	SBP	28565670	+	-505	10.26	4.48	5.97
At1g76130.1	a-AMY2	AtSPL8	SBP	28565670	-	-505	10.26	4.48	7.01
At1g76130.1	a-AMY2	CBF	- other	28566151	-	-24	7.24	3.98	5.28
At1g76130.1	a-AMY2	DOF2	C2C2(Zn) Dof	28564210	+	-1965	8.49	2.72	5.15
At1g76130.1	a-AMY2	DOF2	C2C2(Zn) Dof	28564215	-	-1960	8.49	2.72	4.16
At1g76130.1	a-AMY2	DOF2	C2C2(Zn) Dof	28564240	+	-1935	8.49	2.72	4.8
At1g76130.1	a-AMY2	DOF2	C2C2(Zn) Dof	28564318	-	-1857	8.49	2.72	6.33
At1g76130.1	a-AMY2	DOF2	C2C2(Zn) Dof	28564391	-	-1784	8.49	2.72	4.67
At1g76130.1	a-AMY2	DOF2	C2C2(Zn) Dof	28564397	-	-1778	8.49	2.72	3.49
At1g76130.1	a-AMY2	DOF2	C2C2(Zn) Dof	28564421	-	-1754	8.49	2.72	5.67
At1g76130.1	a-AMY2	DOF2	C2C2(Zn) Dof	28564523	+	-1652	8.49	2.72	4.81
At1g76130.1	a-AMY2	DOF2	C2C2(Zn) Dof	28564550	+	-1625	8.49	2.72	3
At1g76130.1	a-AMY2	DOF2	C2C2(Zn) Dof	28564606	+	-1569	8.49	2.72	3.64
At1g76130.1	a-AMY2	DOF2	C2C2(Zn) Dof	28564618	-	-1557	8.49	2.72	2.96
At1g76130.1	a-AMY2	DOF2	C2C2(Zn) Dof	28564672	+	-1503	8.49	2.72	6.53
At1g76130.1	a-AMY2	DOF2	C2C2(Zn) Dof	28564900	+	-1275	8.49	2.72	7.68
At1g76130.1	a-AMY2	DOF2	C2C2(Zn) Dof	28564939	-	-1236	8.49	2.72	5.23
At1g76130.1	a-AMY2	DOF2	C2C2(Zn) Dof	28565003	+	-1172	8.49	2.72	2.97
At1g76130.1	a-AMY2	DOF2	C2C2(Zn) Dof	28565021	+	-1154	8.49	2.72	4.4
At1g76130.1	a-AMY2	DOF2	C2C2(Zn) Dof	28565066	-	-1109	8.49	2.72	3.13
At1g76130.1	a-AMY2	DOF2	C2C2(Zn) Dof	28565094	+	-1081	8.49	2.72	2.73
At1g76130.1	a-AMY2	DOF2	C2C2(Zn) Dof	28565096	+	-1079	8.49	2.72	2.97
At1g76130.1	a-AMY2	DOF2	C2C2(Zn) Dof	28565116	-	-1059	8.49	2.72	4.54
At1g76130.1	a-AMY2	DOF2	C2C2(Zn) Dof	28565307	-	-868	8.49	2.72	4.8
At1g76130.1	a-AMY2	DOF2	C2C2(Zn) Dof	28565341	+	-834	8.49	2.72	5.29
At1g76130.1	a-AMY2	DOF2	C2C2(Zn) Dof	28565389	-	-786	8.49	2.72	2.96
At1g76130.1	a-AMY2	DOF2	C2C2(Zn) Dof	28565410	-	-765	8.49	2.72	5.65
At1g76130.1	a-AMY2	DOF2	C2C2(Zn) Dof	28565497	+	-678	8.49	2.72	4.46
At1g76130.1	a-AMY2	DOF2	C2C2(Zn) Dof	28565556	+	-619	8.49	2.72	3.6
At1g76130.1	a-AMY2	DOF2	C2C2(Zn) Dof	28565560	+	-615	8.49	2.72	4.25
At1g76130.1	a-AMY2	DOF2	C2C2(Zn) Dof	28565574	+	-601	8.49	2.72	2.75
At1g76130.1	a-AMY2	DOF2	C2C2(Zn) Dof	28565594	+	-581	8.49	2.72	3
At1g76130.1	a-AMY2	DOF2	C2C2(Zn) Dof	28565667	+	-508	8.49	2.72	5.67
At1g76130.1	a-AMY2	DOF2	C2C2(Zn) Dof	28565706	-	-469	8.49	2.72	4.7
At1g76130.1	a-AMY2	DOF2	C2C2(Zn) Dof	28565774	-	-401	8.49	2.72	3.78
At1g76130.1	a-AMY2	DOF2	C2C2(Zn) Dof	28565830	+	-345	8.49	2.72	3.78
At1g76130.1	a-AMY2	DOF2	C2C2(Zn) Dof	28565842	+	-333	8.49	2.72	4.5
At1g76130.1	a-AMY2	DOF2	C2C2(Zn) Dof	28565853	-	-322	8.49	2.72	5.3
At1g76130.1	a-AMY2	DOF2	C2C2(Zn) Dof	28565892	-	-283	8.49	2.72	4.26
At1g76130.1	a-AMY2	DOF2	C2C2(Zn) Dof	28565899	-	-276	8.49	2.72	5.06
At1g76130.1	a-AMY2	DOF2	C2C2(Zn) Dof	28565969	-	-206	8.49	2.72	4.13
At1g76130.1	a-AMY2	DOF2	C2C2(Zn) Dof	28566000	-	-175	8.49	2.72	4.77
At1g76130.1	a-AMY2	DOF2	C2C2(Zn) Dof	28566033	+	-142	8.49	2.72	3
At1g76130.1	a-AMY2	DOF2	C2C2(Zn) Dof	28566057	+	-118	8.49	2.72	3.32
At1g76130.1	a-AMY2	DOF2	C2C2(Zn) Dof	28566159	-	-16	8.49	2.72	5.79
At1g76130.1	a-AMY2	GAMYB	MYB	28564461	+	-1714	9.62	4.64	5.87
At1g76130.1	a-AMY2	GAMYB	MYB	28564833	+	-1342	9.62	4.64	6.13
At1g76130.1	a-AMY2	GAMYB	MYB	28564927	+	-1248	9.62	4.64	5.86
At1g76130.1	a-AMY2	GAMYB	MYB	28565174	-	-1001	9.62	4.64	5.56
At1g76130.1	a-AMY2	GAMYB	MYB	28565717	+	-458	9.62	4.64	5.11
At1g76130.1	a-AMY2	GT1	Trihelix	28564264	-	-1911	8.94	2.72	3.03
At1g76130.1	a-AMY2	GT1	Trihelix	28564293	-	-1882	8.94	2.72	3.68
At1g76130.1	a-AMY2	GT1	Trihelix	28564401	-	-1774	8.94	2.72	4.82
At1g76130.1	a-AMY2	GT1	Trihelix	28564423	-	-1752	8.94	2.72	3.08
At1g76130.1	a-AMY2	GT1	Trihelix	28564455	-	-1720	8.94	2.72	4.52
At1g76130.1	a-AMY2	GT1	Trihelix	28564542	-	-1633	8.94	2.72	2.78
At1g76130.1	a-AMY2	GT1	Trihelix	28564650	-	-1525	8.94	2.72	2.81
At1g76130.1	a-AMY2	GT1	Trihelix	28564876	-	-1299	8.94	2.72	2.99
At1g76130.1	a-AMY2	GT1	Trihelix	28565271	+	-904	8.94	2.72	3.25
At1g76130.1	a-AMY2	GT1	Trihelix	28565300	-	-875	8.94	2.72	4.63
At1g76130.1	a-AMY2	GT1	Trihelix	28565564	+	-611	8.94	2.72	2.76
At1g76130.1	a-AMY2	GT1	Trihelix	28565566	+	-609	8.94	2.72	3.78
At1g76130.1	a-AMY2	GT1	Trihelix	28565757	+	-418	8.94	2.72	4.06
At1g76130.1	a-AMY2	GT1	Trihelix	28565834	+	-341	8.94	2.72	2.76
At1g76130.1	a-AMY2	GT1	Trihelix	28565836	+	-339	8.94	2.72	4.46
At1g76130.1	a-AMY2	GT1	Trihelix	28565886	-	-289	8.94	2.72	2.86
At1g76130.1	a-AMY2	GT1	Trihelix	28565896	-	-279	8.94	2.72	2.97
At1g76130.1	a-AMY2	GT1	Trihelix	28566101	+	-74	8.94	2.72	3.36
At1g76130.1	a-AMY2	GT1	Trihelix	28566109	-	-66	8.94	2.72	3.21
At1g76130.1	a-AMY2	HOX2a_HOX2a	- other	28564283	n.a.	-1892	n.a.	n.a.	n.a.
At1g76130.1	a-AMY2	HOX2a_HOX2a	- other	28565202	n.a.	-973	n.a.	n.a.	n.a.
At1g76130.1	a-AMY2	HVH21	HD-KNOTTED	28564278	+	-1897	10.69	3.82	4.42
At1g76130.1	a-AMY2	HVH21	HD-KNOTTED	28564292	+	-1883	10.69	3.82	4.44
At1g76130.1	a-AMY2	HVH21	HD-KNOTTED	28564304	-	-1871	10.69	3.82	4.25
At1g76130.1	a-AMY2	HVH21	HD-KNOTTED	28564540	-	-1635	10.69	3.82	5.21
At1g76130.1	a-AMY2	HVH21	HD-KNOTTED	28564579	+	-1596	10.69	3.82	4.43
At1g76130.1	a-AMY2	HVH21	HD-KNOTTED	28564697	+	-1478	10.69	3.82	3.95
At1g76130.1	a-AMY2	HVH21	HD-KNOTTED	28564810	+	-1365	10.69	3.82	3.88
At1g76130.1	a-AMY2	HVH21	HD-KNOTTED	28564817	-	-1358	10.69	3.82	4.46
At1g76130.1	a-AMY2	HVH21	HD-KNOTTED	28564946	-	-1229	10.69	3.82	4.7
At1g76130.1	a-AMY2	HVH21	HD-KNOTTED	28565129	-	-1046	10.69	3.82	5.61
At1g76130.1	a-AMY2	HVH21	HD-KNOTTED	28565130	+	-1045	10.69	3.82	7.8
At1g76130.1	a-AMY2	HVH21	HD-KNOTTED	28565140	-	-1035	10.69	3.82	7.51
At1g76130.1	a-AMY2	HVH21	HD-KNOTTED	28565382	+	-793	10.69	3.82	5.13
At1g76130.1	a-AMY2	HVH21	HD-KNOTTED	28565657	-	-518	10.69	3.82	5.15
At1g76130.1	a-AMY2	HVH21	HD-KNOTTED	28565718	-	-457	10.69	3.82	3.86
At1g76130.1	a-AMY2	HVH21	HD-KNOTTED	28566066	+	-109	10.69	3.82	4.11
At1g76130.1	a-AMY2	ID1	C2H2(Zn)	28564394	+	-1781	11.02	5.71	6.67
At1g76130.1	a-AMY2	MADS_MADS	- other	28565896	n.a.	-279	n.a.	n.a.	n.a.
At1g76130.1	a-AMY2	MADS_MADS	- other	28565899	n.a.	-276	n.a.	n.a.	n.a.
At1g76130.1	a-AMY2	NtERF2	AP2/EREBP	28564814	+	-1361	9.73	4.15	5.57
At1g76130.1	a-AMY2	NtERF2	AP2/EREBP	28564815	-	-1360	9.73	4.15	5.7
At1g76130.1	a-AMY2	NtERF2	AP2/EREBP	28565011	+	-1164	9.73	4.15	5.39
At1g76130.1	a-AMY2	NtERF2	AP2/EREBP	28565056	+	-1119	9.73	4.15	5.15
At1g76130.1	a-AMY2	NtERF2	AP2/EREBP	28565057	-	-1118	9.73	4.15	6.15
At1g76130.1	a-AMY2	NtERF2	AP2/EREBP	28565059	+	-1116	9.73	4.15	5.78
At1g76130.1	a-AMY2	NtERF2	AP2/EREBP	28565060	-	-1115	9.73	4.15	4.77
At1g76130.1	a-AMY2	NtERF2	AP2/EREBP	28565127	-	-1048	9.73	4.15	4.44
At1g76130.1	a-AMY2	NtERF2	AP2/EREBP	28565386	+	-789	9.73	4.15	5.57
At1g76130.1	a-AMY2	NtERF2	AP2/EREBP	28565387	-	-788	9.73	4.15	5.7
At1g76130.1	a-AMY2	NtERF2	AP2/EREBP	28565658	-	-517	9.73	4.15	4.7
At1g76130.1	a-AMY2	NtERF2	AP2/EREBP	28566056	-	-119	9.73	4.15	4.21
At1g76130.1	a-AMY2	P	MYB	28564477	+	-1698	10.19	4.94	5.94
At1g76130.1	a-AMY2	P	MYB	28565172	-	-1003	10.19	4.94	5.77
At1g76130.1	a-AMY2	P	MYB	28565333	+	-842	10.19	4.94	5.02
At1g76130.1	a-AMY2	RAV	- other	28564907	n.a.	-1268	n.a.	n.a.	n.a.
At1g76130.1	a-AMY2	RAV1(1)	AP2/EREBP	28564357	+	-1818	10.65	5.01	7.04
At1g76130.1	a-AMY2	RAV1(1)	AP2/EREBP	28564924	+	-1251	10.65	5.01	6.72
At1g76130.1	a-AMY2	RAV1(1)	AP2/EREBP	28565317	+	-858	10.65	5.01	5.52
At1g76130.1	a-AMY2	RAV1(1)	AP2/EREBP	28566049	-	-126	10.65	5.01	8.16
At1g76130.1	a-AMY2	RAV1(2)	AP2/EREBP	28564907	+	-1268	11.21	4.98	5.07
At1g76130.1	a-AMY2	RAV1(2)	AP2/EREBP	28565255	+	-920	11.21	4.98	8.72
At1g76130.1	a-AMY2	RAV1(2)	AP2/EREBP	28565743	-	-432	11.21	4.98	8.2
At1g76130.1	a-AMY2	TBP	- other	28565435	-	-740	10.98	5.16	6.32
At1g76130.1	a-AMY2	TBP	- other	28565437	+	-738	10.98	5.16	5.21
At1g76130.1	a-AMY2	TBP	- other	28566135	+	-40	10.98	5.16	7.63
At1g76130.1	a-AMY2	TBP	- other	28566137	+	-38	10.98	5.16	5.68
At1g76130.1	a-AMY2	TBP	- other	28566139	+	-36	10.98	5.16	5.62
At1g76130.1	a-AMY2	TBP	- other	28566143	-	-32	10.98	5.16	5.61
At1g76130.1	a-AMY2	TEIL	AP2/EREBP	28564196	+	-1979	8.38	3.81	4.79
At1g76130.1	a-AMY2	TEIL	AP2/EREBP	28564383	+	-1792	8.38	3.81	6.25
At1g76130.1	a-AMY2	TEIL	AP2/EREBP	28564441	+	-1734	8.38	3.81	4.63
At1g76130.1	a-AMY2	TEIL	AP2/EREBP	28564770	-	-1405	8.38	3.81	5.62
At1g76130.1	a-AMY2	TEIL	AP2/EREBP	28564881	+	-1294	8.38	3.81	5.04
At1g76130.1	a-AMY2	TEIL	AP2/EREBP	28565003	-	-1172	8.38	3.81	4.25
At1g76130.1	a-AMY2	TEIL	AP2/EREBP	28565283	-	-892	8.38	3.81	3.93
At1g76130.1	a-AMY2	TEIL	AP2/EREBP	28565603	+	-572	8.38	3.81	3.91
At1g76130.1	a-AMY2	TEIL	AP2/EREBP	28565789	+	-386	8.38	3.81	7.2
At1g76130.1	a-AMY2	TSS	- other	28565367	n.a.	-808	n.a.	n.a.	n.a.
At1g76130.1	a-AMY2	TSS	- other	28566175	n.a.	0	n.a.	n.a.	n.a.
At1g76130.1	a-AMY2	ZmHOX2a(1)	HD-HOX	28564283	-	-1892	7.33	4.29	4.3
At1g76130.1	a-AMY2	ZmHOX2a(1)	HD-HOX	28564476	+	-1699	7.33	4.29	5.73
At1g76130.1	a-AMY2	ZmHOX2a(1)	HD-HOX	28564644	-	-1531	7.33	4.29	4.99
At1g76130.1	a-AMY2	ZmHOX2a(1)	HD-HOX	28564691	+	-1484	7.33	4.29	4.71
At1g76130.1	a-AMY2	ZmHOX2a(1)	HD-HOX	28565086	+	-1089	7.33	4.29	5.73
At1g76130.1	a-AMY2	ZmHOX2a(1)	HD-HOX	28565147	-	-1028	7.33	4.29	6.49
At1g76130.1	a-AMY2	ZmHOX2a(1)	HD-HOX	28565162	+	-1013	7.33	4.29	5.66
At1g76130.1	a-AMY2	ZmHOX2a(1)	HD-HOX	28565217	-	-958	7.33	4.29	5.79
At1g76130.1	a-AMY2	ZmHOX2a(1)	HD-HOX	28565257	+	-918	7.33	4.29	5.8
At1g76130.1	a-AMY2	ZmHOX2a(1)	HD-HOX	28565312	+	-863	7.33	4.29	4.71
At1g76130.1	a-AMY2	ZmHOX2a(1)	HD-HOX	28566150	-	-25	7.33	4.29	5.73
At1g76130.1	a-AMY2	ZmHOX2a(2)	HD-HOX	28564310	-	-1865	7.77	4.44	6.98
At1g76130.1	a-AMY2	ZmHOX2a(2)	HD-HOX	28564355	+	-1820	7.77	4.44	4.96
At1g76130.1	a-AMY2	ZmHOX2a(2)	HD-HOX	28564745	-	-1430	7.77	4.44	4.96
At1g76130.1	a-AMY2	ZmHOX2a(2)	HD-HOX	28564788	+	-1387	7.77	4.44	4.93
At1g76130.1	a-AMY2	ZmHOX2a(2)	HD-HOX	28564892	-	-1283	7.77	4.44	4.96
At1g76130.1	a-AMY2	ZmHOX2a(2)	HD-HOX	28564957	-	-1218	7.77	4.44	6.4
At1g76130.1	a-AMY2	ZmHOX2a(2)	HD-HOX	28564958	+	-1217	7.77	4.44	5.08
At1g76130.1	a-AMY2	ZmHOX2a(2)	HD-HOX	28565202	+	-973	7.77	4.44	7.77
At1g76130.1	a-AMY2	ZmHOX2a(2)	HD-HOX	28566093	-	-82	7.77	4.44	5.76
At2g32290.1	b-AMY6	AG	MADS	13725564	+	-1558	14.56	6.32	8.53
At2g32290.1	b-AMY6	AG	MADS	13725740	+	-1734	14.56	6.32	6.37
At2g32290.1	b-AMY6	AGL1	MADS	13724695	+	-689	14.15	5.44	5.81
At2g32290.1	b-AMY6	AGL1	MADS	13724695	-	-689	14.15	5.44	6.53
At2g32290.1	b-AMY6	AGL1	MADS	13725564	+	-1558	14.15	5.44	7.1
At2g32290.1	b-AMY6	AGL2	MADS	13725740	+	-1734	13.9	6.18	8.4
At2g32290.1	b-AMY6	AGL2	MADS	13725740	-	-1734	13.9	6.18	6.49
At2g32290.1	b-AMY6	AGL3	MADS	13725740	+	-1734	13.32	5.79	7.15
At2g32290.1	b-AMY6	AGL3	MADS	13725740	-	-1734	13.32	5.79	6.85
At2g32290.1	b-AMY6	AGL15	MADS	13724696	-	-690	12.09	4.48	4.8
At2g32290.1	b-AMY6	AGL15	MADS	13724770	+	-764	12.09	4.48	4.84
At2g32290.1	b-AMY6	AGL15	MADS	13725616	+	-1610	12.09	4.48	4.51
At2g32290.1	b-AMY6	AGL15	MADS	13725616	-	-1610	12.09	4.48	6.67
At2g32290.1	b-AMY6	AGL15	MADS	13725741	+	-1735	12.09	4.48	6.58
At2g32290.1	b-AMY6	AGL15	MADS	13725741	-	-1735	12.09	4.48	6.61
At2g32290.1	b-AMY6	AGL15	MADS	13725786	-	-1780	12.09	4.48	5.37
At2g32290.1	b-AMY6	AGL15	MADS	13725786	+	-1780	12.09	4.48	5.64
At2g32290.1	b-AMY6	AGP1	GATA	13724660	+	-654	10.11	5.45	7.74
At2g32290.1	b-AMY6	AGP1	GATA	13724660	-	-654	10.11	5.45	6.57
At2g32290.1	b-AMY6	AGP1	GATA	13724856	-	-850	10.11	5.45	5.48
At2g32290.1	b-AMY6	ALFIN1	HD-PHD	13724376	-	-370	11.23	4.16	4.69
At2g32290.1	b-AMY6	ALFIN1	HD-PHD	13724595	-	-589	11.23	4.16	5.65
At2g32290.1	b-AMY6	ALFIN1	HD-PHD	13724644	-	-638	11.23	4.16	5.13
At2g32290.1	b-AMY6	ALFIN1	HD-PHD	13724646	-	-640	11.23	4.16	6.44
At2g32290.1	b-AMY6	ALFIN1	HD-PHD	13724975	-	-969	11.23	4.16	5.14
At2g32290.1	b-AMY6	ALFIN1	HD-PHD	13724977	-	-971	11.23	4.16	6.02
At2g32290.1	b-AMY6	ALFIN1	HD-PHD	13725332	-	-1326	11.23	4.16	4.33
At2g32290.1	b-AMY6	ARR10	GARP	13724387	-	-381	12.04	5.23	5.6
At2g32290.1	b-AMY6	ARR10	GARP	13724658	-	-652	12.04	5.23	6.12
At2g32290.1	b-AMY6	ARR10	GARP	13724854	-	-848	12.04	5.23	7.08
At2g32290.1	b-AMY6	AtERF-1	AP2/EREBP	13724553	+	-547	n.a.	n.a.	n.a.
At2g32290.1	b-AMY6	AtERF-2	AP2/EREBP	13724553	+	-547	n.a.	n.a.	n.a.
At2g32290.1	b-AMY6	AtERF-3	AP2/EREBP	13724553	+	-547	n.a.	n.a.	n.a.
At2g32290.1	b-AMY6	AtERF-4	AP2/EREBP	13724553	+	-547	n.a.	n.a.	n.a.
At2g32290.1	b-AMY6	AtERF-5	AP2/EREBP	13724553	+	-547	n.a.	n.a.	n.a.
At2g32290.1	b-AMY6	ATHB1	HD-ZIP	13724024	-	-18	9.98	5.77	6.17
At2g32290.1	b-AMY6	AtLEC2	ABI3/VP1	13724369	-	-363	10.73	5.41	5.6
At2g32290.1	b-AMY6	AtLEC2	ABI3/VP1	13725048	-	-1042	10.73	5.41	6.66
At2g32290.1	b-AMY6	AtLEC2	ABI3/VP1	13725372	+	-1366	10.73	5.41	5.73
At2g32290.1	b-AMY6	AtLEC2	ABI3/VP1	13725767	+	-1761	10.73	5.41	5.73
At2g32290.1	b-AMY6	AtSPL3	SBP	13725415	+	-1409	11.69	5.09	5.99
At2g32290.1	b-AMY6	AtSPL8	SBP	13725601	-	-1595	10.26	4.48	5.11
At2g32290.1	b-AMY6	AtSPL8	SBP	13725780	+	-1774	10.26	4.48	4.76
At2g32290.1	b-AMY6	AtSPL8	SBP	13725780	-	-1774	10.26	4.48	5.21
At2g32290.1	b-AMY6	bZIP_DOF	- other	13725130	n.a.	-1124	n.a.	n.a.	n.a.
At2g32290.1	b-AMY6	DOF2	C2C2(Zn) Dof	13724406	-	-400	8.49	2.72	3.95
At2g32290.1	b-AMY6	DOF2	C2C2(Zn) Dof	13724450	+	-444	8.49	2.72	3.56
At2g32290.1	b-AMY6	DOF2	C2C2(Zn) Dof	13724481	-	-475	8.49	2.72	3.95
At2g32290.1	b-AMY6	DOF2	C2C2(Zn) Dof	13724520	-	-514	8.49	2.72	3.6
At2g32290.1	b-AMY6	DOF2	C2C2(Zn) Dof	13724656	-	-650	8.49	2.72	3.48
At2g32290.1	b-AMY6	DOF2	C2C2(Zn) Dof	13724716	+	-710	8.49	2.72	4.88
At2g32290.1	b-AMY6	DOF2	C2C2(Zn) Dof	13724775	-	-769	8.49	2.72	4.3
At2g32290.1	b-AMY6	DOF2	C2C2(Zn) Dof	13724844	+	-838	8.49	2.72	3.12
At2g32290.1	b-AMY6	DOF2	C2C2(Zn) Dof	13724983	+	-977	8.49	2.72	5.31
At2g32290.1	b-AMY6	DOF2	C2C2(Zn) Dof	13725082	+	-1076	8.49	2.72	7.12
At2g32290.1	b-AMY6	DOF2	C2C2(Zn) Dof	13725130	-	-1124	8.49	2.72	4.46
At2g32290.1	b-AMY6	DOF2	C2C2(Zn) Dof	13725223	+	-1217	8.49	2.72	6.48
At2g32290.1	b-AMY6	DOF2	C2C2(Zn) Dof	13725273	-	-1267	8.49	2.72	4.63
At2g32290.1	b-AMY6	DOF2	C2C2(Zn) Dof	13725345	+	-1339	8.49	2.72	4.76
At2g32290.1	b-AMY6	DOF2	C2C2(Zn) Dof	13725384	+	-1378	8.49	2.72	3.96
At2g32290.1	b-AMY6	DOF2	C2C2(Zn) Dof	13725459	+	-1453	8.49	2.72	3.86
At2g32290.1	b-AMY6	DOF2	C2C2(Zn) Dof	13725463	+	-1457	8.49	2.72	4.51
At2g32290.1	b-AMY6	DOF2	C2C2(Zn) Dof	13725599	+	-1593	8.49	2.72	3.91
At2g32290.1	b-AMY6	DOF2	C2C2(Zn) Dof	13725608	+	-1602	8.49	2.72	3.16
At2g32290.1	b-AMY6	DOF2	C2C2(Zn) Dof	13725616	+	-1610	8.49	2.72	4.56
At2g32290.1	b-AMY6	DOF2	C2C2(Zn) Dof	13725638	+	-1632	8.49	2.72	5.3
At2g32290.1	b-AMY6	DOF2	C2C2(Zn) Dof	13725763	+	-1757	8.49	2.72	4.28
At2g32290.1	b-AMY6	DOF2	C2C2(Zn) Dof	13725810	+	-1804	8.49	2.72	5.4
At2g32290.1	b-AMY6	DOF2	C2C2(Zn) Dof	13725822	-	-1816	8.49	2.72	2.8
At2g32290.1	b-AMY6	DOF2	C2C2(Zn) Dof	13725833	-	-1827	8.49	2.72	4.8
At2g32290.1	b-AMY6	DOF2	C2C2(Zn) Dof	13725940	+	-1934	8.49	2.72	6.13
At2g32290.1	b-AMY6	DOF2	C2C2(Zn) Dof	13725957	+	-1951	8.49	2.72	3.56
At2g32290.1	b-AMY6	DOF2	C2C2(Zn) Dof	13725990	+	-1984	8.49	2.72	4.38
At2g32290.1	b-AMY6	GAMYB	MYB	13725490	-	-1484	9.62	4.64	4.68
At2g32290.1	b-AMY6	GT-3b	Trihelix	13724606	-	-600	n.a.	n.a.	n.a.
At2g32290.1	b-AMY6	GT-3b	Trihelix	13725595	+	-1589	n.a.	n.a.	n.a.
At2g32290.1	b-AMY6	GT1	Trihelix	13724128	+	-122	8.94	2.72	3.06
At2g32290.1	b-AMY6	GT1	Trihelix	13724173	+	-167	8.94	2.72	2.81
At2g32290.1	b-AMY6	GT1	Trihelix	13724231	+	-225	8.94	2.72	2.87
At2g32290.1	b-AMY6	GT1	Trihelix	13724603	-	-597	8.94	2.72	4.13
At2g32290.1	b-AMY6	GT1	Trihelix	13724679	-	-673	8.94	2.72	4.9
At2g32290.1	b-AMY6	GT1	Trihelix	13724814	-	-808	8.94	2.72	3.6
At2g32290.1	b-AMY6	GT1	Trihelix	13725228	+	-1222	8.94	2.72	5.74
At2g32290.1	b-AMY6	GT1	Trihelix	13725264	-	-1258	8.94	2.72	5.16
At2g32290.1	b-AMY6	GT1	Trihelix	13725278	-	-1272	8.94	2.72	4.29
At2g32290.1	b-AMY6	GT1	Trihelix	13725351	+	-1345	8.94	2.72	3.06
At2g32290.1	b-AMY6	GT1	Trihelix	13725390	+	-1384	8.94	2.72	6.09
At2g32290.1	b-AMY6	GT1	Trihelix	13725451	+	-1445	8.94	2.72	2.87
At2g32290.1	b-AMY6	GT1	Trihelix	13725504	-	-1498	8.94	2.72	2.79
At2g32290.1	b-AMY6	GT1	Trihelix	13725531	-	-1525	8.94	2.72	2.79
At2g32290.1	b-AMY6	GT1	Trihelix	13725572	-	-1566	8.94	2.72	3.2
At2g32290.1	b-AMY6	GT1	Trihelix	13725604	+	-1598	8.94	2.72	4.61
At2g32290.1	b-AMY6	GT1	Trihelix	13725613	+	-1607	8.94	2.72	3.01
At2g32290.1	b-AMY6	GT1	Trihelix	13725634	+	-1628	8.94	2.72	3.43
At2g32290.1	b-AMY6	GT1	Trihelix	13725651	+	-1645	8.94	2.72	2.78
At2g32290.1	b-AMY6	GT1	Trihelix	13725670	-	-1664	8.94	2.72	3.63
At2g32290.1	b-AMY6	GT1	Trihelix	13725757	+	-1751	8.94	2.72	3.87
At2g32290.1	b-AMY6	GT1	Trihelix	13725829	-	-1823	8.94	2.72	3.37
At2g32290.1	b-AMY6	GT1	Trihelix	13725843	+	-1837	8.94	2.72	2.78
At2g32290.1	b-AMY6	GT1	Trihelix	13725925	+	-1919	8.94	2.72	4.33
At2g32290.1	b-AMY6	HAHB4	HD-ZIP	13724024	+	-18	9.64	5.32	8.64
At2g32290.1	b-AMY6	HAHB4	HD-ZIP	13725679	-	-1673	9.64	5.32	5.35
At2g32290.1	b-AMY6	HOX2a_HOX2a	- other	13724258	n.a.	-252	n.a.	n.a.	n.a.
At2g32290.1	b-AMY6	HOX2a_HOX2a	- other	13725058	n.a.	-1052	n.a.	n.a.	n.a.
At2g32290.1	b-AMY6	HVH21	HD-KNOTTED	13724495	-	-489	10.69	3.82	4.79
At2g32290.1	b-AMY6	HVH21	HD-KNOTTED	13724542	-	-536	10.69	3.82	4.73
At2g32290.1	b-AMY6	HVH21	HD-KNOTTED	13724991	+	-985	10.69	3.82	4.5
At2g32290.1	b-AMY6	HVH21	HD-KNOTTED	13725029	+	-1023	10.69	3.82	4.04
At2g32290.1	b-AMY6	HVH21	HD-KNOTTED	13725158	-	-1152	10.69	3.82	4.71
At2g32290.1	b-AMY6	HVH21	HD-KNOTTED	13725163	-	-1157	10.69	3.82	5.44
At2g32290.1	b-AMY6	HVH21	HD-KNOTTED	13725216	+	-1210	10.69	3.82	4.32
At2g32290.1	b-AMY6	HVH21	HD-KNOTTED	13725313	+	-1307	10.69	3.82	4.2
At2g32290.1	b-AMY6	HVH21	HD-KNOTTED	13725395	+	-1389	10.69	3.82	4.86
At2g32290.1	b-AMY6	HVH21	HD-KNOTTED	13725486	-	-1480	10.69	3.82	4.39
At2g32290.1	b-AMY6	HVH21	HD-KNOTTED	13725492	-	-1486	10.69	3.82	4.21
At2g32290.1	b-AMY6	ID1	C2H2(Zn)	13725189	+	-1183	11.02	5.71	6.91
At2g32290.1	b-AMY6	ID1	C2H2(Zn)	13725391	-	-1385	11.02	5.71	5.93
At2g32290.1	b-AMY6	ID1	C2H2(Zn)	13725572	+	-1566	11.02	5.71	6.12
At2g32290.1	b-AMY6	ID1	C2H2(Zn)	13725604	-	-1598	11.02	5.71	6.19
At2g32290.1	b-AMY6	ID1	C2H2(Zn)	13725817	+	-1811	11.02	5.71	6.56
At2g32290.1	b-AMY6	MADS_MADS	- other	13724696	n.a.	-690	n.a.	n.a.	n.a.
At2g32290.1	b-AMY6	MADS_MADS	- other	13725564	n.a.	-1558	n.a.	n.a.	n.a.
At2g32290.1	b-AMY6	MADS_MADS	- other	13725740	n.a.	-1734	n.a.	n.a.	n.a.
At2g32290.1	b-AMY6	NtERF2	AP2/EREBP	13724092	-	-86	9.73	4.15	5.07
At2g32290.1	b-AMY6	NtERF2	AP2/EREBP	13724093	+	-87	9.73	4.15	4.53
At2g32290.1	b-AMY6	NtERF2	AP2/EREBP	13724553	-	-547	9.73	4.15	5.94
At2g32290.1	b-AMY6	NtERF2	AP2/EREBP	13724554	+	-548	9.73	4.15	8.03
At2g32290.1	b-AMY6	NtERF2	AP2/EREBP	13724995	+	-989	9.73	4.15	5.06
At2g32290.1	b-AMY6	NtERF2	AP2/EREBP	13724997	-	-991	9.73	4.15	5.7
At2g32290.1	b-AMY6	NtERF2	AP2/EREBP	13724998	+	-992	9.73	4.15	4.81
At2g32290.1	b-AMY6	NtERF2	AP2/EREBP	13725483	-	-1477	9.73	4.15	5.3
At2g32290.1	b-AMY6	NtERF2	AP2/EREBP	13725493	-	-1487	9.73	4.15	5.34
At2g32290.1	b-AMY6	O2	bZIP	13724115	+	-109	10.35	4.83	4.97
At2g32290.1	b-AMY6	O2	bZIP	13725161	-	-1155	10.35	4.83	6.47
At2g32290.1	b-AMY6	O2	bZIP	13725161	+	-1155	10.35	4.83	6.88
At2g32290.1	b-AMY6	P	MYB	13725239	+	-1233	10.19	4.94	5.41
At2g32290.1	b-AMY6	P	MYB	13725488	-	-1482	10.19	4.94	5.62
At2g32290.1	b-AMY6	RAV1(1)	AP2/EREBP	13724088	+	-82	10.65	5.01	6.59
At2g32290.1	b-AMY6	RAV1(1)	AP2/EREBP	13724273	-	-267	10.65	5.01	6.72
At2g32290.1	b-AMY6	RAV1(1)	AP2/EREBP	13724644	+	-638	10.65	5.01	5.94
At2g32290.1	b-AMY6	RAV1(1)	AP2/EREBP	13725009	-	-1003	10.65	5.01	5.47
At2g32290.1	b-AMY6	RAV1(2)	AP2/EREBP	13724328	-	-322	11.21	4.98	7.89
At2g32290.1	b-AMY6	smallRNA(fl3)	small RNAs	13724415	-	-409	n.a.	n.a.	n.a.
At2g32290.1	b-AMY6	smallRNA(fl3)	small RNAs	13724422	+	-416	n.a.	n.a.	n.a.
At2g32290.1	b-AMY6	smallRNA(fl3)	small RNAs	13724425	-	-419	n.a.	n.a.	n.a.
At2g32290.1	b-AMY6	smallRNA(fl3)	small RNAs	13724428	+	-422	n.a.	n.a.	n.a.
At2g32290.1	b-AMY6	smallRNA(fl3)	small RNAs	13724431	+	-425	n.a.	n.a.	n.a.
At2g32290.1	b-AMY6	smallRNA(fl3)	small RNAs	13724487	-	-481	n.a.	n.a.	n.a.
At2g32290.1	b-AMY6	smallRNA(fl3)	small RNAs	13724489	-	-483	n.a.	n.a.	n.a.
At2g32290.1	b-AMY6	smallRNA(fl3)	small RNAs	13724636	+	-630	n.a.	n.a.	n.a.
At2g32290.1	b-AMY6	smallRNA(fl3)	small RNAs	13724787	-	-781	n.a.	n.a.	n.a.
At2g32290.1	b-AMY6	smallRNA(fl3)	small RNAs	13724788	+	-782	n.a.	n.a.	n.a.
At2g32290.1	b-AMY6	smallRNA(fl3)	small RNAs	13724799	-	-793	n.a.	n.a.	n.a.
At2g32290.1	b-AMY6	smallRNA(fl3)	small RNAs	13724801	+	-795	n.a.	n.a.	n.a.
At2g32290.1	b-AMY6	smallRNA(fl3)	small RNAs	13724801	+	-795	n.a.	n.a.	n.a.
At2g32290.1	b-AMY6	smallRNA(fl3)	small RNAs	13724801	-	-795	n.a.	n.a.	n.a.
At2g32290.1	b-AMY6	smallRNA(i)	small RNAs	13724410	-	-404	n.a.	n.a.	n.a.
At2g32290.1	b-AMY6	smallRNA(i)	small RNAs	13724430	-	-424	n.a.	n.a.	n.a.
At2g32290.1	b-AMY6	smallRNA(i)	small RNAs	13724431	-	-425	n.a.	n.a.	n.a.
At2g32290.1	b-AMY6	smallRNA(i)	small RNAs	13724485	-	-479	n.a.	n.a.	n.a.
At2g32290.1	b-AMY6	smallRNA(i)	small RNAs	13724487	-	-481	n.a.	n.a.	n.a.
At2g32290.1	b-AMY6	smallRNA(i)	small RNAs	13724795	+	-789	n.a.	n.a.	n.a.
At2g32290.1	b-AMY6	smallRNA(i2)	small RNAs	13724421	+	-415	n.a.	n.a.	n.a.
At2g32290.1	b-AMY6	smallRNA(i2)	small RNAs	13724423	+	-417	n.a.	n.a.	n.a.
At2g32290.1	b-AMY6	smallRNA(i2)	small RNAs	13724425	+	-419	n.a.	n.a.	n.a.
At2g32290.1	b-AMY6	smallRNA(i2)	small RNAs	13724425	-	-419	n.a.	n.a.	n.a.
At2g32290.1	b-AMY6	smallRNA(i2)	small RNAs	13724425	+	-419	n.a.	n.a.	n.a.
At2g32290.1	b-AMY6	smallRNA(le3)	small RNAs	13724411	-	-405	n.a.	n.a.	n.a.
At2g32290.1	b-AMY6	smallRNA(le3)	small RNAs	13724417	+	-411	n.a.	n.a.	n.a.
At2g32290.1	b-AMY6	smallRNA(le3)	small RNAs	13724422	+	-416	n.a.	n.a.	n.a.
At2g32290.1	b-AMY6	smallRNA(le3)	small RNAs	13724422	+	-416	n.a.	n.a.	n.a.
At2g32290.1	b-AMY6	smallRNA(le3)	small RNAs	13724423	+	-417	n.a.	n.a.	n.a.
At2g32290.1	b-AMY6	smallRNA(le3)	small RNAs	13724425	+	-419	n.a.	n.a.	n.a.
At2g32290.1	b-AMY6	smallRNA(le3)	small RNAs	13724425	+	-419	n.a.	n.a.	n.a.
At2g32290.1	b-AMY6	smallRNA(le3)	small RNAs	13724426	+	-420	n.a.	n.a.	n.a.
At2g32290.1	b-AMY6	smallRNA(le3)	small RNAs	13724431	+	-425	n.a.	n.a.	n.a.
At2g32290.1	b-AMY6	smallRNA(le3)	small RNAs	13724434	+	-428	n.a.	n.a.	n.a.
At2g32290.1	b-AMY6	smallRNA(le3)	small RNAs	13724545	+	-539	n.a.	n.a.	n.a.
At2g32290.1	b-AMY6	smallRNA(le3)	small RNAs	13724772	+	-766	n.a.	n.a.	n.a.
At2g32290.1	b-AMY6	smallRNA(le3)	small RNAs	13724788	+	-782	n.a.	n.a.	n.a.
At2g32290.1	b-AMY6	smallRNA(le3)	small RNAs	13724791	-	-785	n.a.	n.a.	n.a.
At2g32290.1	b-AMY6	smallRNA(le3)	small RNAs	13724799	-	-793	n.a.	n.a.	n.a.
At2g32290.1	b-AMY6	smallRNA(le3)	small RNAs	13724800	-	-794	n.a.	n.a.	n.a.
At2g32290.1	b-AMY6	smallRNA(s)	small RNAs	13724794	+	-788	n.a.	n.a.	n.a.
At2g32290.1	b-AMY6	smallRNA(s2)	small RNAs	13724672	-	-666	n.a.	n.a.	n.a.
At2g32290.1	b-AMY6	smallRNA(se3)	small RNAs	13724428	+	-422	n.a.	n.a.	n.a.
At2g32290.1	b-AMY6	smallRNA(se3)	small RNAs	13724578	+	-572	n.a.	n.a.	n.a.
At2g32290.1	b-AMY6	smallRNA(se3)	small RNAs	13724651	-	-645	n.a.	n.a.	n.a.
At2g32290.1	b-AMY6	smallRNA(se3)	small RNAs	13724697	-	-691	n.a.	n.a.	n.a.
At2g32290.1	b-AMY6	smallRNA(se3)	small RNAs	13724781	-	-775	n.a.	n.a.	n.a.
At2g32290.1	b-AMY6	smallRNA(se3)	small RNAs	13724787	-	-781	n.a.	n.a.	n.a.
At2g32290.1	b-AMY6	smallRNA(se3)	small RNAs	13724787	-	-781	n.a.	n.a.	n.a.
At2g32290.1	b-AMY6	smallRNA(se3)	small RNAs	13724788	-	-782	n.a.	n.a.	n.a.
At2g32290.1	b-AMY6	smallRNA(se3)	small RNAs	13724797	-	-791	n.a.	n.a.	n.a.
At2g32290.1	b-AMY6	smallRNA(se3)	small RNAs	13724800	-	-794	n.a.	n.a.	n.a.
At2g32290.1	b-AMY6	smallRNA(si3)	small RNAs	13724422	+	-416	n.a.	n.a.	n.a.
At2g32290.1	b-AMY6	smallRNA(si3)	small RNAs	13724434	+	-428	n.a.	n.a.	n.a.
At2g32290.1	b-AMY6	smallRNA(si3)	small RNAs	13724541	-	-535	n.a.	n.a.	n.a.
At2g32290.1	b-AMY6	smallRNA(si3)	small RNAs	13724543	-	-537	n.a.	n.a.	n.a.
At2g32290.1	b-AMY6	smallRNA(si3)	small RNAs	13724546	+	-540	n.a.	n.a.	n.a.
At2g32290.1	b-AMY6	smallRNA(si3)	small RNAs	13724547	-	-541	n.a.	n.a.	n.a.
At2g32290.1	b-AMY6	smallRNA(si3)	small RNAs	13724773	-	-767	n.a.	n.a.	n.a.
At2g32290.1	b-AMY6	smallRNA(si3)	small RNAs	13724777	+	-771	n.a.	n.a.	n.a.
At2g32290.1	b-AMY6	smallRNA(si3)	small RNAs	13724791	-	-785	n.a.	n.a.	n.a.
At2g32290.1	b-AMY6	smallRNA(si3)	small RNAs	13724796	-	-790	n.a.	n.a.	n.a.
At2g32290.1	b-AMY6	smallRNA(si3)	small RNAs	13724798	-	-792	n.a.	n.a.	n.a.
At2g32290.1	b-AMY6	smallRNA(si3)	small RNAs	13724799	-	-793	n.a.	n.a.	n.a.
At2g32290.1	b-AMY6	STF1	bZIP	13725160	-	-1154	12.43	7.74	8.1
At2g32290.1	b-AMY6	TaNAC69(2)	NAC	13724643	+	-637	19.93	6.05	8.08
At2g32290.1	b-AMY6	TaNAC69(2)	NAC	13725593	-	-1587	19.93	6.05	8.44
At2g32290.1	b-AMY6	TEIL	AP2/EREBP	13724096	+	-90	8.38	3.81	4.41
At2g32290.1	b-AMY6	TEIL	AP2/EREBP	13724323	-	-317	8.38	3.81	4.34
At2g32290.1	b-AMY6	TEIL	AP2/EREBP	13724507	-	-501	8.38	3.81	5.34
At2g32290.1	b-AMY6	TEIL	AP2/EREBP	13725555	+	-1549	8.38	3.81	4.18
At2g32290.1	b-AMY6	TEIL	AP2/EREBP	13725564	-	-1558	8.38	3.81	8.1
At2g32290.1	b-AMY6	TEIL	AP2/EREBP	13725605	-	-1599	8.38	3.81	5.8
At2g32290.1	b-AMY6	TGA1	bZIP	13725158	-	-1152	10.84	5.81	8.19
At2g32290.1	b-AMY6	TGA1	bZIP	13725359	+	-1353	10.84	5.81	9.6
At2g32290.1	b-AMY6	TGA1a	bZIP	13724593	+	-587	10.45	5.21	5.51
At2g32290.1	b-AMY6	TGA1a	bZIP	13725161	+	-1155	10.45	5.21	5.75
At2g32290.1	b-AMY6	TGA1a	bZIP	13725161	-	-1155	10.45	5.21	5.35
At2g32290.1	b-AMY6	TSS	- other	13724006	n.a.	0	n.a.	n.a.	n.a.
At2g32290.1	b-AMY6	ZmHOX2a(1)	HD-HOX	13724258	+	-252	7.33	4.29	5.07
At2g32290.1	b-AMY6	ZmHOX2a(1)	HD-HOX	13724330	-	-324	7.33	4.29	5.8
At2g32290.1	b-AMY6	ZmHOX2a(1)	HD-HOX	13724393	-	-387	7.33	4.29	5.15
At2g32290.1	b-AMY6	ZmHOX2a(1)	HD-HOX	13724501	+	-495	7.33	4.29	6.39
At2g32290.1	b-AMY6	ZmHOX2a(1)	HD-HOX	13724599	+	-593	7.33	4.29	5.67
At2g32290.1	b-AMY6	ZmHOX2a(1)	HD-HOX	13725026	-	-1020	7.33	4.29	4.99
At2g32290.1	b-AMY6	ZmHOX2a(1)	HD-HOX	13725061	-	-1055	7.33	4.29	5.43
At2g32290.1	b-AMY6	ZmHOX2a(1)	HD-HOX	13725076	-	-1070	7.33	4.29	5.07
At2g32290.1	b-AMY6	ZmHOX2a(1)	HD-HOX	13725177	+	-1171	7.33	4.29	4.71
At2g32290.1	b-AMY6	ZmHOX2a(1)	HD-HOX	13725190	+	-1184	7.33	4.29	6.67
At2g32290.1	b-AMY6	ZmHOX2a(1)	HD-HOX	13725573	+	-1567	7.33	4.29	5.96
At2g32290.1	b-AMY6	ZmHOX2a(2)	HD-HOX	13724282	+	-276	7.77	4.44	5.5
At2g32290.1	b-AMY6	ZmHOX2a(2)	HD-HOX	13724390	+	-384	7.77	4.44	5.88
At2g32290.1	b-AMY6	ZmHOX2a(2)	HD-HOX	13724391	-	-385	7.77	4.44	4.54
At2g32290.1	b-AMY6	ZmHOX2a(2)	HD-HOX	13724661	+	-655	7.77	4.44	5.33
At2g32290.1	b-AMY6	ZmHOX2a(2)	HD-HOX	13724662	-	-656	7.77	4.44	6.71
At2g32290.1	b-AMY6	ZmHOX2a(2)	HD-HOX	13724857	+	-851	7.77	4.44	5.23
At2g32290.1	b-AMY6	ZmHOX2a(2)	HD-HOX	13724858	-	-852	7.77	4.44	4.54
At2g32290.1	b-AMY6	ZmHOX2a(2)	HD-HOX	13724962	-	-956	7.77	4.44	4.96
At2g32290.1	b-AMY6	ZmHOX2a(2)	HD-HOX	13725058	+	-1052	7.77	4.44	5.63
At2g32290.1	b-AMY6	ZmHOX2a(2)	HD-HOX	13725139	-	-1133	7.77	4.44	6.55
At2g39930.1	ISA1	AG	MADS	16671783	+	-1318	14.56	6.32	9.73
At2g39930.1	ISA1	AGL1	MADS	16671209	-	-1892	14.15	5.44	5.48
At2g39930.1	ISA1	AGL1	MADS	16671783	-	-1318	14.15	5.44	7.37
At2g39930.1	ISA1	AGL1	MADS	16671783	+	-1318	14.15	5.44	7.25
At2g39930.1	ISA1	AGL2	MADS	16671783	-	-1318	13.9	6.18	8.69
At2g39930.1	ISA1	AGL3	MADS	16671783	-	-1318	13.32	5.79	6.32
At2g39930.1	ISA1	AGL3	MADS	16671783	+	-1318	13.32	5.79	6.81
At2g39930.1	ISA1	AGL3	MADS	16671829	-	-1272	13.32	5.79	6.78
At2g39930.1	ISA1	AGL3	MADS	16671990	+	-1111	13.32	5.79	9.16
At2g39930.1	ISA1	AGL3	MADS	16671990	-	-1111	13.32	5.79	8.33
At2g39930.1	ISA1	AGL3	MADS	16672171	+	-930	13.32	5.79	5.81
At2g39930.1	ISA1	AGL15	MADS	16671784	+	-1317	12.09	4.48	6.56
At2g39930.1	ISA1	AGL15	MADS	16671784	-	-1317	12.09	4.48	6.84
At2g39930.1	ISA1	AGL15	MADS	16671830	-	-1271	12.09	4.48	6.12
At2g39930.1	ISA1	AGL15	MADS	16671830	+	-1271	12.09	4.48	6.66
At2g39930.1	ISA1	AGL15	MADS	16671991	-	-1110	12.09	4.48	4.77
At2g39930.1	ISA1	AGL15	MADS	16671991	+	-1110	12.09	4.48	4.77
At2g39930.1	ISA1	AGP1	GATA	16671574	+	-1527	10.11	5.45	5.64
At2g39930.1	ISA1	AGP1	GATA	16671679	+	-1422	10.11	5.45	8.52
At2g39930.1	ISA1	AGP1	GATA	16671988	-	-1113	10.11	5.45	6.85
At2g39930.1	ISA1	ALFIN1	HD-PHD	16671206	-	-1895	11.23	4.16	4.26
At2g39930.1	ISA1	ALFIN1	HD-PHD	16672337	-	-764	11.23	4.16	4.69
At2g39930.1	ISA1	ALFIN1	HD-PHD	16672339	-	-762	11.23	4.16	5.15
At2g39930.1	ISA1	ALFIN1	HD-PHD	16672777	+	-324	11.23	4.16	5.22
At2g39930.1	ISA1	ARR10	GARP	16671601	-	-1500	12.04	5.23	5.83
At2g39930.1	ISA1	ARR10	GARP	16672006	+	-1095	12.04	5.23	6.45
At2g39930.1	ISA1	ARR10	GARP	16672302	-	-799	12.04	5.23	6.05
At2g39930.1	ISA1	ARR10	GARP	16672576	+	-525	12.04	5.23	5.32
At2g39930.1	ISA1	ATHB1	HD-ZIP	16671256	+	-1845	9.98	5.77	7.23
At2g39930.1	ISA1	ATHB1	HD-ZIP	16671921	+	-1180	9.98	5.77	8.83
At2g39930.1	ISA1	ATHB1	HD-ZIP	16672564	+	-537	9.98	5.77	6.15
At2g39930.1	ISA1	ATHB1	HD-ZIP	16672836	-	-265	9.98	5.77	8.03
At2g39930.1	ISA1	AtLEC2	ABI3/VP1	16672407	+	-694	10.73	5.41	5.64
At2g39930.1	ISA1	AtLEC2	ABI3/VP1	16672628	+	-473	10.73	5.41	7.52
At2g39930.1	ISA1	AtLEC2	ABI3/VP1	16672630	-	-471	10.73	5.41	6.98
At2g39930.1	ISA1	AtSPL3	SBP	16672178	-	-923	11.69	5.09	7.54
At2g39930.1	ISA1	AtSPL3	SBP	16672540	-	-561	11.69	5.09	5.17
At2g39930.1	ISA1	AtSPL3	SBP	16672544	-	-557	11.69	5.09	6.89
At2g39930.1	ISA1	AtSPL3	SBP	16672544	+	-557	11.69	5.09	8.11
At2g39930.1	ISA1	AtSPL8	SBP	16671306	-	-1795	10.26	4.48	5.27
At2g39930.1	ISA1	AtSPL8	SBP	16672071	-	-1030	10.26	4.48	6.37
At2g39930.1	ISA1	AtSPL8	SBP	16672178	+	-923	10.26	4.48	6.14
At2g39930.1	ISA1	AtSPL8	SBP	16672178	-	-923	10.26	4.48	6.76
At2g39930.1	ISA1	AtSPL8	SBP	16672586	+	-515	10.26	4.48	5.2
At2g39930.1	ISA1	AtSPL8	SBP	16672827	-	-274	10.26	4.48	5.43
At2g39930.1	ISA1	AtSPL8	SBP	16672827	+	-274	10.26	4.48	7.64
At2g39930.1	ISA1	bZIP_DOF	- other	16671610	n.a.	-1491	n.a.	n.a.	n.a.
At2g39930.1	ISA1	bZIP_DOF	- other	16671650	n.a.	-1451	n.a.	n.a.	n.a.
At2g39930.1	ISA1	bZIP_DOF	- other	16671650	n.a.	-1451	n.a.	n.a.	n.a.
At2g39930.1	ISA1	bZIP_DOF	- other	16672982	n.a.	-119	n.a.	n.a.	n.a.
At2g39930.1	ISA1	bZIP_DOF	- other	16672995	n.a.	-106	n.a.	n.a.	n.a.
At2g39930.1	ISA1	CBF	- other	16673044	+	-57	7.24	3.98	4.53
At2g39930.1	ISA1	DOF2	C2C2(Zn) Dof	16671167	+	-1934	8.49	2.72	3.97
At2g39930.1	ISA1	DOF2	C2C2(Zn) Dof	16671369	+	-1732	8.49	2.72	2.98
At2g39930.1	ISA1	DOF2	C2C2(Zn) Dof	16671448	+	-1653	8.49	2.72	3.2
At2g39930.1	ISA1	DOF2	C2C2(Zn) Dof	16671465	+	-1636	8.49	2.72	3.53
At2g39930.1	ISA1	DOF2	C2C2(Zn) Dof	16671476	+	-1625	8.49	2.72	4.63
At2g39930.1	ISA1	DOF2	C2C2(Zn) Dof	16671559	-	-1542	8.49	2.72	3.51
At2g39930.1	ISA1	DOF2	C2C2(Zn) Dof	16671610	-	-1491	8.49	2.72	3.59
At2g39930.1	ISA1	DOF2	C2C2(Zn) Dof	16671656	-	-1445	8.49	2.72	4.76
At2g39930.1	ISA1	DOF2	C2C2(Zn) Dof	16671683	+	-1418	8.49	2.72	3.03
At2g39930.1	ISA1	DOF2	C2C2(Zn) Dof	16671710	-	-1391	8.49	2.72	4.44
At2g39930.1	ISA1	DOF2	C2C2(Zn) Dof	16671807	+	-1294	8.49	2.72	4.65
At2g39930.1	ISA1	DOF2	C2C2(Zn) Dof	16671825	-	-1276	8.49	2.72	3.44
At2g39930.1	ISA1	DOF2	C2C2(Zn) Dof	16671830	-	-1271	8.49	2.72	4.83
At2g39930.1	ISA1	DOF2	C2C2(Zn) Dof	16671865	-	-1236	8.49	2.72	4.36
At2g39930.1	ISA1	DOF2	C2C2(Zn) Dof	16671912	+	-1189	8.49	2.72	5.45
At2g39930.1	ISA1	DOF2	C2C2(Zn) Dof	16671944	+	-1157	8.49	2.72	3.49
At2g39930.1	ISA1	DOF2	C2C2(Zn) Dof	16672156	-	-945	8.49	2.72	4.36
At2g39930.1	ISA1	DOF2	C2C2(Zn) Dof	16672352	+	-749	8.49	2.72	3.02
At2g39930.1	ISA1	DOF2	C2C2(Zn) Dof	16672592	-	-509	8.49	2.72	4.39
At2g39930.1	ISA1	DOF2	C2C2(Zn) Dof	16672648	+	-453	8.49	2.72	3.13
At2g39930.1	ISA1	DOF2	C2C2(Zn) Dof	16672841	+	-260	8.49	2.72	2.98
At2g39930.1	ISA1	DOF2	C2C2(Zn) Dof	16672936	-	-165	8.49	2.72	3.32
At2g39930.1	ISA1	DOF2	C2C2(Zn) Dof	16672948	-	-153	8.49	2.72	3.32
At2g39930.1	ISA1	DOF2	C2C2(Zn) Dof	16672982	+	-119	8.49	2.72	2.92
At2g39930.1	ISA1	DOF2	C2C2(Zn) Dof	16672995	+	-106	8.49	2.72	7.83
At2g39930.1	ISA1	DOF2	C2C2(Zn) Dof	16673059	+	-42	8.49	2.72	4.36
At2g39930.1	ISA1	DOF2	C2C2(Zn) Dof	16673079	-	-22	8.49	2.72	3.87
At2g39930.1	ISA1	GAMYB	MYB	16672061	-	-1040	9.62	4.64	6.38
At2g39930.1	ISA1	GAMYB	MYB	16672359	-	-742	9.62	4.64	5.11
At2g39930.1	ISA1	GT1	Trihelix	16671177	+	-1924	8.94	2.72	3.72
At2g39930.1	ISA1	GT1	Trihelix	16671383	-	-1718	8.94	2.72	6.62
At2g39930.1	ISA1	GT1	Trihelix	16671452	+	-1649	8.94	2.72	2.98
At2g39930.1	ISA1	GT1	Trihelix	16671467	+	-1634	8.94	2.72	4.4
At2g39930.1	ISA1	GT1	Trihelix	16671521	-	-1580	8.94	2.72	5.76
At2g39930.1	ISA1	GT1	Trihelix	16671577	+	-1524	8.94	2.72	3.16
At2g39930.1	ISA1	GT1	Trihelix	16671726	-	-1375	8.94	2.72	3.11
At2g39930.1	ISA1	GT1	Trihelix	16671781	-	-1320	8.94	2.72	3.96
At2g39930.1	ISA1	GT1	Trihelix	16671914	+	-1187	8.94	2.72	3.1
At2g39930.1	ISA1	GT1	Trihelix	16671946	+	-1155	8.94	2.72	3.57
At2g39930.1	ISA1	GT1	Trihelix	16671954	-	-1147	8.94	2.72	4.06
At2g39930.1	ISA1	GT1	Trihelix	16671955	-	-1146	8.94	2.72	6.13
At2g39930.1	ISA1	GT1	Trihelix	16672016	+	-1085	8.94	2.72	4.85
At2g39930.1	ISA1	GT1	Trihelix	16672048	-	-1053	8.94	2.72	4.96
At2g39930.1	ISA1	GT1	Trihelix	16672060	+	-1041	8.94	2.72	3.63
At2g39930.1	ISA1	GT1	Trihelix	16672077	+	-1024	8.94	2.72	6.31
At2g39930.1	ISA1	GT1	Trihelix	16672222	-	-879	8.94	2.72	5.04
At2g39930.1	ISA1	GT1	Trihelix	16672241	+	-860	8.94	2.72	5.54
At2g39930.1	ISA1	GT1	Trihelix	16672265	+	-836	8.94	2.72	2.91
At2g39930.1	ISA1	GT1	Trihelix	16672292	+	-809	8.94	2.72	4.64
At2g39930.1	ISA1	GT1	Trihelix	16672443	+	-658	8.94	2.72	4.83
At2g39930.1	ISA1	GT1	Trihelix	16672538	-	-563	8.94	2.72	6.36
At2g39930.1	ISA1	GT1	Trihelix	16672660	+	-441	8.94	2.72	5.55
At2g39930.1	ISA1	GT1	Trihelix	16672923	-	-178	8.94	2.72	3.19
At2g39930.1	ISA1	GT1	Trihelix	16672945	-	-156	8.94	2.72	4.02
At2g39930.1	ISA1	GT1	Trihelix	16672970	+	-131	8.94	2.72	3.7
At2g39930.1	ISA1	GT1	Trihelix	16673019	+	-82	8.94	2.72	4.26
At2g39930.1	ISA1	GT1	Trihelix	16673038	-	-63	8.94	2.72	4.09
At2g39930.1	ISA1	GT1	Trihelix	16673049	+	-52	8.94	2.72	5.79
At2g39930.1	ISA1	HAHB4	HD-ZIP	16672258	-	-843	9.64	5.32	6.55
At2g39930.1	ISA1	HAHB4	HD-ZIP	16672564	-	-537	9.64	5.32	7.02
At2g39930.1	ISA1	HAHB4	HD-ZIP	16672564	+	-537	9.64	5.32	6.5
At2g39930.1	ISA1	HAHB4	HD-ZIP	16672942	-	-159	9.64	5.32	5.85
At2g39930.1	ISA1	HVH21	HD-KNOTTED	16671173	-	-1928	10.69	3.82	4.89
At2g39930.1	ISA1	HVH21	HD-KNOTTED	16671614	-	-1487	10.69	3.82	4.01
At2g39930.1	ISA1	HVH21	HD-KNOTTED	16671652	+	-1449	10.69	3.82	4.82
At2g39930.1	ISA1	HVH21	HD-KNOTTED	16672310	-	-791	10.69	3.82	5.68
At2g39930.1	ISA1	HVH21	HD-KNOTTED	16672517	+	-584	10.69	3.82	6.56
At2g39930.1	ISA1	HVH21	HD-KNOTTED	16672613	-	-488	10.69	3.82	5.38
At2g39930.1	ISA1	HVH21	HD-KNOTTED	16672621	-	-480	10.69	3.82	4.94
At2g39930.1	ISA1	HVH21	HD-KNOTTED	16672638	-	-463	10.69	3.82	4.6
At2g39930.1	ISA1	HVH21	HD-KNOTTED	16672779	+	-322	10.69	3.82	5.65
At2g39930.1	ISA1	HVH21	HD-KNOTTED	16672921	-	-180	10.69	3.82	5.57
At2g39930.1	ISA1	ID1	C2H2(Zn)	16671443	-	-1658	11.02	5.71	6.91
At2g39930.1	ISA1	ID1	C2H2(Zn)	16672526	-	-575	11.02	5.71	8.08
At2g39930.1	ISA1	MADS_MADS	- other	16671783	n.a.	-1318	n.a.	n.a.	n.a.
At2g39930.1	ISA1	MADS_MADS	- other	16671783	n.a.	-1318	n.a.	n.a.	n.a.
At2g39930.1	ISA1	NtERF2	AP2/EREBP	16671375	+	-1726	9.73	4.15	5.97
At2g39930.1	ISA1	NtERF2	AP2/EREBP	16671795	-	-1306	9.73	4.15	6.93
At2g39930.1	ISA1	NtERF2	AP2/EREBP	16672308	+	-793	9.73	4.15	4.52
At2g39930.1	ISA1	NtERF2	AP2/EREBP	16672401	-	-700	9.73	4.15	4.52
At2g39930.1	ISA1	NtERF2	AP2/EREBP	16672618	+	-483	9.73	4.15	4.77
At2g39930.1	ISA1	NtERF2	AP2/EREBP	16672619	-	-482	9.73	4.15	5.78
At2g39930.1	ISA1	NtERF2	AP2/EREBP	16672621	+	-480	9.73	4.15	4.53
At2g39930.1	ISA1	NtERF2	AP2/EREBP	16672622	-	-479	9.73	4.15	6.03
At2g39930.1	ISA1	NtERF2	AP2/EREBP	16672988	-	-113	9.73	4.15	4.6
At2g39930.1	ISA1	NtERF2	AP2/EREBP	16672990	+	-111	9.73	4.15	5.76
At2g39930.1	ISA1	O2	bZIP	16671650	-	-1451	10.35	4.83	8.11
At2g39930.1	ISA1	O2	bZIP	16671650	+	-1451	10.35	4.83	8.32
At2g39930.1	ISA1	O2	bZIP	16672620	+	-481	10.35	4.83	4.96
At2g39930.1	ISA1	O2	bZIP	16672775	-	-326	10.35	4.83	5.05
At2g39930.1	ISA1	O2	bZIP	16672775	+	-326	10.35	4.83	4.92
At2g39930.1	ISA1	O2	bZIP	16673014	-	-87	10.35	4.83	6.04
At2g39930.1	ISA1	O2	bZIP	16673014	+	-87	10.35	4.83	6.31
At2g39930.1	ISA1	OsbHLH66	bHLH	16673012	-	-89	14.81	8.24	9.02
At2g39930.1	ISA1	PCF5	TCP	16672710	+	-391	12.26	7.48	8.16
At2g39930.1	ISA1	PCF5	TCP	16672736	-	-365	12.26	7.48	8.31
At2g39930.1	ISA1	RAV1(1)	AP2/EREBP	16671933	-	-1168	10.65	5.01	7.2
At2g39930.1	ISA1	RAV1(1)	AP2/EREBP	16672101	-	-1000	10.65	5.01	5.26
At2g39930.1	ISA1	RAV1(2)	AP2/EREBP	16671698	-	-1403	11.21	4.98	5.65
At2g39930.1	ISA1	smallRNA(le3)	small RNAs	16672122	-	-979	n.a.	n.a.	n.a.
At2g39930.1	ISA1	smallRNA(se3)	small RNAs	16672020	-	-1081	n.a.	n.a.	n.a.
At2g39930.1	ISA1	smallRNA(si3)	small RNAs	16672092	+	-1009	n.a.	n.a.	n.a.
At2g39930.1	ISA1	smallRNA(si3)	small RNAs	16672093	+	-1008	n.a.	n.a.	n.a.
At2g39930.1	ISA1	smallRNA(si3)	small RNAs	16672122	-	-979	n.a.	n.a.	n.a.
At2g39930.1	ISA1	TaNAC69(2)	NAC	16671364	-	-1737	19.93	6.05	6.14
At2g39930.1	ISA1	TaNAC69(2)	NAC	16672069	-	-1032	19.93	6.05	8.38
At2g39930.1	ISA1	TEIL	AP2/EREBP	16671300	+	-1801	8.38	3.81	4.18
At2g39930.1	ISA1	TEIL	AP2/EREBP	16671364	-	-1737	8.38	3.81	4.67
At2g39930.1	ISA1	TEIL	AP2/EREBP	16671556	+	-1545	8.38	3.81	6.65
At2g39930.1	ISA1	TEIL	AP2/EREBP	16671596	-	-1505	8.38	3.81	5.52
At2g39930.1	ISA1	TEIL	AP2/EREBP	16671988	+	-1113	8.38	3.81	5.49
At2g39930.1	ISA1	TEIL	AP2/EREBP	16672182	+	-919	8.38	3.81	4.26
At2g39930.1	ISA1	TEIL	AP2/EREBP	16672186	+	-915	8.38	3.81	4.35
At2g39930.1	ISA1	TEIL	AP2/EREBP	16672201	+	-900	8.38	3.81	4.26
At2g39930.1	ISA1	TEIL	AP2/EREBP	16672466	+	-635	8.38	3.81	4.08
At2g39930.1	ISA1	TEIL	AP2/EREBP	16672499	+	-602	8.38	3.81	4.39
At2g39930.1	ISA1	TEIL	AP2/EREBP	16672544	+	-557	8.38	3.81	4.99
At2g39930.1	ISA1	TEIL	AP2/EREBP	16672631	+	-470	8.38	3.81	5.29
At2g39930.1	ISA1	TEIL	AP2/EREBP	16672659	-	-442	8.38	3.81	6.65
At2g39930.1	ISA1	TEIL	AP2/EREBP	16672867	+	-234	8.38	3.81	4.72
At2g39930.1	ISA1	TEIL	AP2/EREBP	16673017	-	-84	8.38	3.81	4.34
At2g39930.1	ISA1	TGA1	bZIP	16672310	-	-791	10.84	5.81	7.95
At2g39930.1	ISA1	TGA1	bZIP	16672517	+	-584	10.84	5.81	6.13
At2g39930.1	ISA1	TGA1	bZIP	16672621	-	-480	10.84	5.81	8.1
At2g39930.1	ISA1	TGA1a	bZIP	16671650	-	-1451	10.45	5.21	7.55
At2g39930.1	ISA1	TGA1a	bZIP	16671650	+	-1451	10.45	5.21	7.76
At2g39930.1	ISA1	TGA1a	bZIP	16672775	+	-326	10.45	5.21	5.41
At2g39930.1	ISA1	TGA1a	bZIP	16672775	-	-326	10.45	5.21	5.54
At2g39930.1	ISA1	TGA1a	bZIP	16673014	-	-87	10.45	5.21	6.98
At2g39930.1	ISA1	TGA1a	bZIP	16673014	+	-87	10.45	5.21	7.36
At2g39930.1	ISA1	TSS	- other	16671616	n.a.	-1485	n.a.	n.a.	n.a.
At2g39930.1	ISA1	TSS	- other	16673101	n.a.	0	n.a.	n.a.	n.a.
At2g39930.1	ISA1	ZmHOX2a(1)	HD-HOX	16672343	+	-758	7.33	4.29	4.97
At2g39930.1	ISA1	ZmHOX2a(1)	HD-HOX	16672646	+	-455	7.33	4.29	4.97
At2g39930.1	ISA1	ZmHOX2a(1)	HD-HOX	16672771	-	-330	7.33	4.29	5.96
At2g39930.1	ISA1	ZmHOX2a(1)	HD-HOX	16672813	+	-288	7.33	4.29	5.96
At2g39930.1	ISA1	ZmHOX2a(1)	HD-HOX	16672821	+	-280	7.33	4.29	5.02
At2g39930.1	ISA1	ZmHOX2a(2)	HD-HOX	16671575	-	-1526	7.77	4.44	5.88
At2g39930.1	ISA1	ZmHOX2a(2)	HD-HOX	16671576	+	-1525	7.77	4.44	5.93
At2g39930.1	ISA1	ZmHOX2a(2)	HD-HOX	16671680	-	-1421	7.77	4.44	7.26
At2g39930.1	ISA1	ZmHOX2a(2)	HD-HOX	16671719	-	-1382	7.77	4.44	5.5
At2g39930.1	ISA1	ZmHOX2a(2)	HD-HOX	16671851	+	-1250	7.77	4.44	5.08
At2g39930.1	ISA1	ZmHOX2a(2)	HD-HOX	16671990	+	-1111	7.77	4.44	5.23
At2g39930.1	ISA1	ZmHOX2a(2)	HD-HOX	16673064	-	-37	7.77	4.44	6.39
At3g46970.1	Stp,Cyt	AG	MADS	17317741	-	-310	14.56	6.32	6.61
At3g46970.1	Stp,Cyt	AGL1	MADS	17317741	-	-310	14.15	5.44	7.14
At3g46970.1	Stp,Cyt	AGL3	MADS	17317741	-	-310	13.32	5.79	7.18
At3g46970.1	Stp,Cyt	AGL3	MADS	17318213	-	-782	13.32	5.79	6.34
At3g46970.1	Stp,Cyt	AGL3	MADS	17318938	-	-1507	13.32	5.79	5.86
At3g46970.1	Stp,Cyt	AGL15	MADS	17317742	-	-311	12.09	4.48	7.91
At3g46970.1	Stp,Cyt	AGL15	MADS	17317742	+	-311	12.09	4.48	7.41
At3g46970.1	Stp,Cyt	AGL15	MADS	17318214	-	-783	12.09	4.48	5.95
At3g46970.1	Stp,Cyt	AGL15	MADS	17318214	+	-783	12.09	4.48	6.3
At3g46970.1	Stp,Cyt	AGL15	MADS	17318731	+	-1300	12.09	4.48	5.6
At3g46970.1	Stp,Cyt	AGL15	MADS	17318939	-	-1508	12.09	4.48	4.67
At3g46970.1	Stp,Cyt	AGL15	MADS	17318939	+	-1508	12.09	4.48	5.07
At3g46970.1	Stp,Cyt	AGP1	GATA	17317903	+	-472	10.11	5.45	6.42
At3g46970.1	Stp,Cyt	ALFIN1	HD-PHD	17317524	+	-93	11.23	4.16	9.08
At3g46970.1	Stp,Cyt	ALFIN1	HD-PHD	17317551	+	-120	11.23	4.16	7.91
At3g46970.1	Stp,Cyt	ALFIN1	HD-PHD	17317809	-	-378	11.23	4.16	5.28
At3g46970.1	Stp,Cyt	ALFIN1	HD-PHD	17317834	-	-403	11.23	4.16	4.84
At3g46970.1	Stp,Cyt	ALFIN1	HD-PHD	17317874	-	-443	11.23	4.16	4.88
At3g46970.1	Stp,Cyt	ALFIN1	HD-PHD	17317908	+	-477	11.23	4.16	4.96
At3g46970.1	Stp,Cyt	ALFIN1	HD-PHD	17318247	+	-816	11.23	4.16	4.58
At3g46970.1	Stp,Cyt	ALFIN1	HD-PHD	17318801	-	-1370	11.23	4.16	4.79
At3g46970.1	Stp,Cyt	ALFIN1	HD-PHD	17318912	+	-1481	11.23	4.16	5.03
At3g46970.1	Stp,Cyt	ALFIN1	HD-PHD	17319164	+	-1733	11.23	4.16	5.22
At3g46970.1	Stp,Cyt	ALFIN1	HD-PHD	17319190	-	-1759	11.23	4.16	4.93
At3g46970.1	Stp,Cyt	ALFIN1	HD-PHD	17319202	+	-1771	11.23	4.16	6.22
At3g46970.1	Stp,Cyt	ARR10	GARP	17317903	+	-472	12.04	5.23	7.29
At3g46970.1	Stp,Cyt	ARR10	GARP	17318410	+	-979	12.04	5.23	7.44
At3g46970.1	Stp,Cyt	ARR10	GARP	17318589	-	-1158	12.04	5.23	5.39
At3g46970.1	Stp,Cyt	ATHB1	HD-ZIP	17317817	-	-386	9.98	5.77	6.15
At3g46970.1	Stp,Cyt	AtLEC2	ABI3/VP1	17319170	+	-1739	10.73	5.41	7.18
At3g46970.1	Stp,Cyt	AtLEC2	ABI3/VP1	17319266	-	-1835	10.73	5.41	5.6
At3g46970.1	Stp,Cyt	AtLEC2	ABI3/VP1	17319423	-	-1992	10.73	5.41	5.6
At3g46970.1	Stp,Cyt	AtMYB77	MYB	17318592	-	-1161	13.11	7.25	7.62
At3g46970.1	Stp,Cyt	AtSPL3	SBP	17318387	+	-956	11.69	5.09	5.4
At3g46970.1	Stp,Cyt	AtSPL3	SBP	17319317	-	-1886	11.69	5.09	5.09
At3g46970.1	Stp,Cyt	AtSPL8	SBP	17318387	+	-956	10.26	4.48	4.69
At3g46970.1	Stp,Cyt	AtSPL8	SBP	17318672	+	-1241	10.26	4.48	5.32
At3g46970.1	Stp,Cyt	DOF2	C2C2(Zn) Dof	17317432	-	-1	8.49	2.72	4.9
At3g46970.1	Stp,Cyt	DOF2	C2C2(Zn) Dof	17317577	-	-146	8.49	2.72	3.73
At3g46970.1	Stp,Cyt	DOF2	C2C2(Zn) Dof	17317674	-	-243	8.49	2.72	3.7
At3g46970.1	Stp,Cyt	DOF2	C2C2(Zn) Dof	17317711	+	-280	8.49	2.72	4.14
At3g46970.1	Stp,Cyt	DOF2	C2C2(Zn) Dof	17317722	-	-291	8.49	2.72	3.74
At3g46970.1	Stp,Cyt	DOF2	C2C2(Zn) Dof	17317733	-	-302	8.49	2.72	3.26
At3g46970.1	Stp,Cyt	DOF2	C2C2(Zn) Dof	17317754	-	-323	8.49	2.72	5.21
At3g46970.1	Stp,Cyt	DOF2	C2C2(Zn) Dof	17317923	+	-492	8.49	2.72	4.53
At3g46970.1	Stp,Cyt	DOF2	C2C2(Zn) Dof	17318164	-	-733	8.49	2.72	4.8
At3g46970.1	Stp,Cyt	DOF2	C2C2(Zn) Dof	17318203	-	-772	8.49	2.72	5.82
At3g46970.1	Stp,Cyt	DOF2	C2C2(Zn) Dof	17318233	+	-802	8.49	2.72	4.75
At3g46970.1	Stp,Cyt	DOF2	C2C2(Zn) Dof	17318262	+	-831	8.49	2.72	5.09
At3g46970.1	Stp,Cyt	DOF2	C2C2(Zn) Dof	17318276	-	-845	8.49	2.72	3.17
At3g46970.1	Stp,Cyt	DOF2	C2C2(Zn) Dof	17318357	-	-926	8.49	2.72	6.73
At3g46970.1	Stp,Cyt	DOF2	C2C2(Zn) Dof	17318380	-	-949	8.49	2.72	4.9
At3g46970.1	Stp,Cyt	DOF2	C2C2(Zn) Dof	17318418	+	-987	8.49	2.72	2.84
At3g46970.1	Stp,Cyt	DOF2	C2C2(Zn) Dof	17318443	-	-1012	8.49	2.72	4.59
At3g46970.1	Stp,Cyt	DOF2	C2C2(Zn) Dof	17318454	-	-1023	8.49	2.72	4
At3g46970.1	Stp,Cyt	DOF2	C2C2(Zn) Dof	17318515	-	-1084	8.49	2.72	3.88
At3g46970.1	Stp,Cyt	DOF2	C2C2(Zn) Dof	17318735	-	-1304	8.49	2.72	4.89
At3g46970.1	Stp,Cyt	DOF2	C2C2(Zn) Dof	17318748	-	-1317	8.49	2.72	4.09
At3g46970.1	Stp,Cyt	DOF2	C2C2(Zn) Dof	17318815	-	-1384	8.49	2.72	4
At3g46970.1	Stp,Cyt	DOF2	C2C2(Zn) Dof	17318943	-	-1512	8.49	2.72	3.96
At3g46970.1	Stp,Cyt	DOF2	C2C2(Zn) Dof	17319039	-	-1608	8.49	2.72	4.24
At3g46970.1	Stp,Cyt	DOF2	C2C2(Zn) Dof	17319045	-	-1614	8.49	2.72	3.71
At3g46970.1	Stp,Cyt	DOF2	C2C2(Zn) Dof	17319092	+	-1661	8.49	2.72	3.38
At3g46970.1	Stp,Cyt	DOF2	C2C2(Zn) Dof	17319183	+	-1752	8.49	2.72	3.87
At3g46970.1	Stp,Cyt	DOF2	C2C2(Zn) Dof	17319228	-	-1797	8.49	2.72	2.78
At3g46970.1	Stp,Cyt	DOF2	C2C2(Zn) Dof	17319249	-	-1818	8.49	2.72	5.43
At3g46970.1	Stp,Cyt	DOF2	C2C2(Zn) Dof	17319394	+	-1963	8.49	2.72	3.5
At3g46970.1	Stp,Cyt	DOF2	C2C2(Zn) Dof	17319425	-	-1994	8.49	2.72	3.61
At3g46970.1	Stp,Cyt	GAMYB	MYB	17317552	-	-121	9.62	4.64	5.98
At3g46970.1	Stp,Cyt	GAMYB	MYB	17317654	-	-223	9.62	4.64	6.69
At3g46970.1	Stp,Cyt	GAMYB	MYB	17317721	-	-290	9.62	4.64	4.9
At3g46970.1	Stp,Cyt	GT1	Trihelix	17317567	+	-136	8.94	2.72	2.75
At3g46970.1	Stp,Cyt	GT1	Trihelix	17317572	-	-141	8.94	2.72	3.49
At3g46970.1	Stp,Cyt	GT1	Trihelix	17317684	-	-253	8.94	2.72	3.33
At3g46970.1	Stp,Cyt	GT1	Trihelix	17317736	-	-305	8.94	2.72	2.8
At3g46970.1	Stp,Cyt	GT1	Trihelix	17317749	-	-318	8.94	2.72	3.42
At3g46970.1	Stp,Cyt	GT1	Trihelix	17317790	-	-359	8.94	2.72	3.17
At3g46970.1	Stp,Cyt	GT1	Trihelix	17317810	-	-379	8.94	2.72	3.92
At3g46970.1	Stp,Cyt	GT1	Trihelix	17317820	+	-389	8.94	2.72	2.96
At3g46970.1	Stp,Cyt	GT1	Trihelix	17317958	+	-527	8.94	2.72	3.32
At3g46970.1	Stp,Cyt	GT1	Trihelix	17318014	+	-583	8.94	2.72	3.39
At3g46970.1	Stp,Cyt	GT1	Trihelix	17318017	-	-586	8.94	2.72	3.77
At3g46970.1	Stp,Cyt	GT1	Trihelix	17318074	+	-643	8.94	2.72	3.69
At3g46970.1	Stp,Cyt	GT1	Trihelix	17318235	+	-804	8.94	2.72	2.75
At3g46970.1	Stp,Cyt	GT1	Trihelix	17318304	+	-873	8.94	2.72	3.64
At3g46970.1	Stp,Cyt	GT1	Trihelix	17318354	-	-923	8.94	2.72	2.86
At3g46970.1	Stp,Cyt	GT1	Trihelix	17318439	-	-1008	8.94	2.72	3.17
At3g46970.1	Stp,Cyt	GT1	Trihelix	17318619	+	-1188	8.94	2.72	2.74
At3g46970.1	Stp,Cyt	GT1	Trihelix	17318673	-	-1242	8.94	2.72	4.63
At3g46970.1	Stp,Cyt	GT1	Trihelix	17318802	-	-1371	8.94	2.72	2.82
At3g46970.1	Stp,Cyt	GT1	Trihelix	17319178	+	-1747	8.94	2.72	3.11
At3g46970.1	Stp,Cyt	HVH21	HD-KNOTTED	17317461	+	-30	10.69	3.82	6.94
At3g46970.1	Stp,Cyt	HVH21	HD-KNOTTED	17318389	-	-958	10.69	3.82	4.2
At3g46970.1	Stp,Cyt	HVH21	HD-KNOTTED	17318393	-	-962	10.69	3.82	3.89
At3g46970.1	Stp,Cyt	HVH21	HD-KNOTTED	17318596	+	-1165	10.69	3.82	3.91
At3g46970.1	Stp,Cyt	HVH21	HD-KNOTTED	17319032	+	-1601	10.69	3.82	4.72
At3g46970.1	Stp,Cyt	HVH21	HD-KNOTTED	17319152	-	-1721	10.69	3.82	6.01
At3g46970.1	Stp,Cyt	HVH21	HD-KNOTTED	17319158	+	-1727	10.69	3.82	4.24
At3g46970.1	Stp,Cyt	HVH21	HD-KNOTTED	17319247	-	-1816	10.69	3.82	4.18
At3g46970.1	Stp,Cyt	ID1	C2H2(Zn)	17317756	+	-325	11.02	5.71	7.1
At3g46970.1	Stp,Cyt	MYB.PH3(1)	MYB	17318592	-	-1161	13.34	7.65	9.4
At3g46970.1	Stp,Cyt	MYB98	MYB	17318840	+	-1409	n.a.	n.a.	n.a.
At3g46970.1	Stp,Cyt	NtERF2	AP2/EREBP	17317523	+	-92	9.73	4.15	4.31
At3g46970.1	Stp,Cyt	NtERF2	AP2/EREBP	17317943	+	-512	9.73	4.15	4.75
At3g46970.1	Stp,Cyt	NtERF2	AP2/EREBP	17317943	-	-512	9.73	4.15	5.59
At3g46970.1	Stp,Cyt	NtERF2	AP2/EREBP	17318958	-	-1527	9.73	4.15	4.61
At3g46970.1	Stp,Cyt	NtERF2	AP2/EREBP	17318959	+	-1528	9.73	4.15	5.57
At3g46970.1	Stp,Cyt	NtERF2	AP2/EREBP	17319205	-	-1774	9.73	4.15	4.78
At3g46970.1	Stp,Cyt	O2	bZIP	17317844	+	-413	10.35	4.83	7.57
At3g46970.1	Stp,Cyt	O2	bZIP	17317844	-	-413	10.35	4.83	7.57
At3g46970.1	Stp,Cyt	OsbHLH66	bHLH	17317842	+	-411	14.81	8.24	8.62
At3g46970.1	Stp,Cyt	OsbHLH66	bHLH	17317843	-	-412	14.81	8.24	8.74
At3g46970.1	Stp,Cyt	P	MYB	17319381	+	-1950	10.19	4.94	5.22
At3g46970.1	Stp,Cyt	PCF2	TCP	17317521	-	-90	12.22	6.53	8.4
At3g46970.1	Stp,Cyt	RAV	- other	17319061	n.a.	-1630	n.a.	n.a.	n.a.
At3g46970.1	Stp,Cyt	RAV1(1)	AP2/EREBP	17317524	-	-93	10.65	5.01	5.57
At3g46970.1	Stp,Cyt	RAV1(1)	AP2/EREBP	17318294	-	-863	10.65	5.01	5.12
At3g46970.1	Stp,Cyt	RAV1(1)	AP2/EREBP	17318366	-	-935	10.65	5.01	5.93
At3g46970.1	Stp,Cyt	RAV1(1)	AP2/EREBP	17318631	-	-1200	10.65	5.01	6.24
At3g46970.1	Stp,Cyt	RAV1(1)	AP2/EREBP	17319061	-	-1630	10.65	5.01	6.23
At3g46970.1	Stp,Cyt	RAV1(2)	AP2/EREBP	17317463	+	-32	11.21	4.98	5.42
At3g46970.1	Stp,Cyt	RAV1(2)	AP2/EREBP	17317910	-	-479	11.21	4.98	6.68
At3g46970.1	Stp,Cyt	RAV1(2)	AP2/EREBP	17318559	+	-1128	11.21	4.98	5.27
At3g46970.1	Stp,Cyt	RAV1(2)	AP2/EREBP	17318668	+	-1237	11.21	4.98	5.58
At3g46970.1	Stp,Cyt	RAV1(2)	AP2/EREBP	17318790	-	-1359	11.21	4.98	5.31
At3g46970.1	Stp,Cyt	RAV1(2)	AP2/EREBP	17318866	-	-1435	11.21	4.98	5.09
At3g46970.1	Stp,Cyt	RAV1(2)	AP2/EREBP	17318928	+	-1497	11.21	4.98	5.4
At3g46970.1	Stp,Cyt	RAV1(2)	AP2/EREBP	17319078	+	-1647	11.21	4.98	5.29
At3g46970.1	Stp,Cyt	RAV1(2)	AP2/EREBP	17319166	-	-1735	11.21	4.98	6.18
At3g46970.1	Stp,Cyt	RAV1(2)	AP2/EREBP	17319313	-	-1882	11.21	4.98	5.81
At3g46970.1	Stp,Cyt	TaMYB80	MYB	17318773	-	-1342	11.99	6.45	9.62
At3g46970.1	Stp,Cyt	TaMYB80	MYB	17318774	+	-1343	11.99	6.45	8.68
At3g46970.1	Stp,Cyt	TaNAC69(2)	NAC	17318016	+	-585	19.93	6.05	6.16
At3g46970.1	Stp,Cyt	TaNAC69(2)	NAC	17319149	-	-1718	19.93	6.05	6.25
At3g46970.1	Stp,Cyt	TEIL	AP2/EREBP	17317668	+	-237	8.38	3.81	5.66
At3g46970.1	Stp,Cyt	TEIL	AP2/EREBP	17317782	-	-351	8.38	3.81	3.84
At3g46970.1	Stp,Cyt	TEIL	AP2/EREBP	17317835	+	-404	8.38	3.81	5.88
At3g46970.1	Stp,Cyt	TEIL	AP2/EREBP	17317903	-	-472	8.38	3.81	4.94
At3g46970.1	Stp,Cyt	TEIL	AP2/EREBP	17317909	-	-478	8.38	3.81	5.88
At3g46970.1	Stp,Cyt	TEIL	AP2/EREBP	17318345	-	-914	8.38	3.81	3.91
At3g46970.1	Stp,Cyt	TEIL	AP2/EREBP	17318395	-	-964	8.38	3.81	5.84
At3g46970.1	Stp,Cyt	TEIL	AP2/EREBP	17318463	+	-1032	8.38	3.81	4.89
At3g46970.1	Stp,Cyt	TEIL	AP2/EREBP	17318487	-	-1056	8.38	3.81	5.59
At3g46970.1	Stp,Cyt	TEIL	AP2/EREBP	17318850	-	-1419	8.38	3.81	4.12
At3g46970.1	Stp,Cyt	TEIL	AP2/EREBP	17319061	-	-1630	8.38	3.81	4.65
At3g46970.1	Stp,Cyt	TEIL	AP2/EREBP	17319165	-	-1734	8.38	3.81	7.18
At3g46970.1	Stp,Cyt	TEIL	AP2/EREBP	17319241	-	-1810	8.38	3.81	5.87
At3g46970.1	Stp,Cyt	TEIL	AP2/EREBP	17319301	+	-1870	8.38	3.81	6.25
At3g46970.1	Stp,Cyt	TGA1a	bZIP	17317844	+	-413	10.45	5.21	7.5
At3g46970.1	Stp,Cyt	TGA1a	bZIP	17317844	-	-413	10.45	5.21	7.5
At3g46970.1	Stp,Cyt	TSS	- other	17317431	n.a.	0	n.a.	n.a.	n.a.
At3g46970.1	Stp,Cyt	ZmHOX2a(1)	HD-HOX	17317468	+	-37	7.33	4.29	4.71
At3g46970.1	Stp,Cyt	ZmHOX2a(1)	HD-HOX	17317697	+	-266	7.33	4.29	4.95
At3g46970.1	Stp,Cyt	ZmHOX2a(1)	HD-HOX	17317801	+	-370	7.33	4.29	6.08
At3g46970.1	Stp,Cyt	ZmHOX2a(1)	HD-HOX	17317826	+	-395	7.33	4.29	5.83
At3g46970.1	Stp,Cyt	ZmHOX2a(1)	HD-HOX	17318183	-	-752	7.33	4.29	4.46
At3g46970.1	Stp,Cyt	ZmHOX2a(1)	HD-HOX	17318482	+	-1051	7.33	4.29	4.73
At3g46970.1	Stp,Cyt	ZmHOX2a(1)	HD-HOX	17318498	+	-1067	7.33	4.29	4.3
At3g46970.1	Stp,Cyt	ZmHOX2a(1)	HD-HOX	17318578	-	-1147	7.33	4.29	5.96
At3g46970.1	Stp,Cyt	ZmHOX2a(1)	HD-HOX	17318710	+	-1279	7.33	4.29	5.02
At3g46970.1	Stp,Cyt	ZmHOX2a(1)	HD-HOX	17318792	-	-1361	7.33	4.29	5.79
At3g46970.1	Stp,Cyt	ZmHOX2a(1)	HD-HOX	17318986	+	-1555	7.33	4.29	5.83
At3g46970.1	Stp,Cyt	ZmHOX2a(1)	HD-HOX	17319245	-	-1814	7.33	4.29	5.28
At3g46970.1	Stp,Cyt	ZmHOX2a(2)	HD-HOX	17317904	+	-473	7.77	4.44	5.93
At3g46970.1	Stp,Cyt	ZmHOX2a(2)	HD-HOX	17317905	-	-474	7.77	4.44	7.26
At3g46970.1	Stp,Cyt	ZmHOX2a(2)	HD-HOX	17318246	-	-815	7.77	4.44	4.96
At4g17090.1	b-AMY3	AGL1	MADS	9608572	+	-1222	14.15	5.44	6.19
At4g17090.1	b-AMY3	AGL1	MADS	9608588	+	-1238	14.15	5.44	6.29
At4g17090.1	b-AMY3	AGL1	MADS	9608660	+	-1310	14.15	5.44	6.4
At4g17090.1	b-AMY3	AGL2	MADS	9608588	+	-1238	13.9	6.18	7.74
At4g17090.1	b-AMY3	AGL3	MADS	9608588	+	-1238	13.32	5.79	5.91
At4g17090.1	b-AMY3	AGL15	MADS	9607420	+	-70	12.09	4.48	4.59
At4g17090.1	b-AMY3	AGL15	MADS	9608502	+	-1152	12.09	4.48	5.49
At4g17090.1	b-AMY3	AGL15	MADS	9608502	-	-1152	12.09	4.48	5.49
At4g17090.1	b-AMY3	AGL15	MADS	9608589	-	-1239	12.09	4.48	4.57
At4g17090.1	b-AMY3	AGP1	GATA	9607912	-	-562	10.11	5.45	8.28
At4g17090.1	b-AMY3	ALFIN1	HD-PHD	9607426	-	-76	11.23	4.16	5.81
At4g17090.1	b-AMY3	ALFIN1	HD-PHD	9607476	+	-126	11.23	4.16	4.73
At4g17090.1	b-AMY3	ALFIN1	HD-PHD	9607487	+	-137	11.23	4.16	5.1
At4g17090.1	b-AMY3	ALFIN1	HD-PHD	9607741	-	-391	11.23	4.16	4.17
At4g17090.1	b-AMY3	ALFIN1	HD-PHD	9608636	-	-1286	11.23	4.16	6.15
At4g17090.1	b-AMY3	ALFIN1	HD-PHD	9608638	-	-1288	11.23	4.16	5.08
At4g17090.1	b-AMY3	ALFIN1	HD-PHD	9608843	-	-1493	11.23	4.16	5.38
At4g17090.1	b-AMY3	ALFIN1	HD-PHD	9609145	-	-1795	11.23	4.16	6.83
At4g17090.1	b-AMY3	ALFIN1	HD-PHD	9609147	-	-1797	11.23	4.16	4.95
At4g17090.1	b-AMY3	ALFIN1	HD-PHD	9609163	+	-1813	11.23	4.16	5.12
At4g17090.1	b-AMY3	ALFIN1	HD-PHD	9609272	+	-1922	11.23	4.16	8.27
At4g17090.1	b-AMY3	ARR10	GARP	9608406	+	-1056	12.04	5.23	5.97
At4g17090.1	b-AMY3	ARR10	GARP	9608993	-	-1643	12.04	5.23	5.85
At4g17090.1	b-AMY3	ATHB1	HD-ZIP	9607752	-	-402	9.98	5.77	6.15
At4g17090.1	b-AMY3	AtLEC2	ABI3/VP1	9608054	+	-704	10.73	5.41	5.54
At4g17090.1	b-AMY3	AtLEC2	ABI3/VP1	9608551	+	-1201	10.73	5.41	5.91
At4g17090.1	b-AMY3	AtLEC2	ABI3/VP1	9608869	+	-1519	10.73	5.41	7.29
At4g17090.1	b-AMY3	AtLEC2	ABI3/VP1	9609092	+	-1742	10.73	5.41	5.6
At4g17090.1	b-AMY3	AtLEC2	ABI3/VP1	9609094	-	-1744	10.73	5.41	6.53
At4g17090.1	b-AMY3	AtMYB77	MYB	9608452	-	-1102	13.11	7.25	8.82
At4g17090.1	b-AMY3	AtSPL3	SBP	9608667	+	-1317	11.69	5.09	5.63
At4g17090.1	b-AMY3	AtSPL8	SBP	9608667	+	-1317	10.26	4.48	6.92
At4g17090.1	b-AMY3	AtSPL8	SBP	9609133	+	-1783	10.26	4.48	6.77
At4g17090.1	b-AMY3	bZIP_DOF	- other	9607516	n.a.	-166	n.a.	n.a.	n.a.
At4g17090.1	b-AMY3	bZIP_DOF	- other	9608307	n.a.	-957	n.a.	n.a.	n.a.
At4g17090.1	b-AMY3	bZIP_DOF	- other	9608329	n.a.	-979	n.a.	n.a.	n.a.
At4g17090.1	b-AMY3	bZIP_DOF	- other	9608976	n.a.	-1626	n.a.	n.a.	n.a.
At4g17090.1	b-AMY3	CBF	- other	9607388	+	-38	7.24	3.98	4.08
At4g17090.1	b-AMY3	CBF	- other	9607392	+	-42	7.24	3.98	5.52
At4g17090.1	b-AMY3	CBF	- other	9607412	-	-62	7.24	3.98	6.13
At4g17090.1	b-AMY3	CBF	- other	9608561	+	-1211	7.24	3.98	5.16
At4g17090.1	b-AMY3	CBF	- other	9608648	+	-1298	7.24	3.98	6.19
At4g17090.1	b-AMY3	DOF2	C2C2(Zn) Dof	9607352	-	-2	8.49	2.72	3.56
At4g17090.1	b-AMY3	DOF2	C2C2(Zn) Dof	9607381	-	-31	8.49	2.72	3.19
At4g17090.1	b-AMY3	DOF2	C2C2(Zn) Dof	9607422	-	-72	8.49	2.72	5.47
At4g17090.1	b-AMY3	DOF2	C2C2(Zn) Dof	9607443	-	-93	8.49	2.72	2.77
At4g17090.1	b-AMY3	DOF2	C2C2(Zn) Dof	9607526	-	-176	8.49	2.72	3.16
At4g17090.1	b-AMY3	DOF2	C2C2(Zn) Dof	9607670	+	-320	8.49	2.72	5.74
At4g17090.1	b-AMY3	DOF2	C2C2(Zn) Dof	9607716	+	-366	8.49	2.72	3.46
At4g17090.1	b-AMY3	DOF2	C2C2(Zn) Dof	9607722	+	-372	8.49	2.72	4.57
At4g17090.1	b-AMY3	DOF2	C2C2(Zn) Dof	9607842	+	-492	8.49	2.72	3.6
At4g17090.1	b-AMY3	DOF2	C2C2(Zn) Dof	9607855	+	-505	8.49	2.72	4.5
At4g17090.1	b-AMY3	DOF2	C2C2(Zn) Dof	9607867	+	-517	8.49	2.72	4.55
At4g17090.1	b-AMY3	DOF2	C2C2(Zn) Dof	9607952	+	-602	8.49	2.72	3
At4g17090.1	b-AMY3	DOF2	C2C2(Zn) Dof	9607998	+	-648	8.49	2.72	3.14
At4g17090.1	b-AMY3	DOF2	C2C2(Zn) Dof	9608006	+	-656	8.49	2.72	4.76
At4g17090.1	b-AMY3	DOF2	C2C2(Zn) Dof	9608186	+	-836	8.49	2.72	5.09
At4g17090.1	b-AMY3	DOF2	C2C2(Zn) Dof	9608266	-	-916	8.49	2.72	2.8
At4g17090.1	b-AMY3	DOF2	C2C2(Zn) Dof	9608307	+	-957	8.49	2.72	4.31
At4g17090.1	b-AMY3	DOF2	C2C2(Zn) Dof	9608363	+	-1013	8.49	2.72	3.98
At4g17090.1	b-AMY3	DOF2	C2C2(Zn) Dof	9608427	+	-1077	8.49	2.72	4.9
At4g17090.1	b-AMY3	DOF2	C2C2(Zn) Dof	9608447	-	-1097	8.49	2.72	3.99
At4g17090.1	b-AMY3	DOF2	C2C2(Zn) Dof	9608464	+	-1114	8.49	2.72	4.61
At4g17090.1	b-AMY3	DOF2	C2C2(Zn) Dof	9608489	+	-1139	8.49	2.72	6.68
At4g17090.1	b-AMY3	DOF2	C2C2(Zn) Dof	9608577	+	-1227	8.49	2.72	3.68
At4g17090.1	b-AMY3	DOF2	C2C2(Zn) Dof	9608605	+	-1255	8.49	2.72	6.76
At4g17090.1	b-AMY3	DOF2	C2C2(Zn) Dof	9608832	+	-1482	8.49	2.72	4.93
At4g17090.1	b-AMY3	DOF2	C2C2(Zn) Dof	9608913	+	-1563	8.49	2.72	5.04
At4g17090.1	b-AMY3	DOF2	C2C2(Zn) Dof	9608982	-	-1632	8.49	2.72	3.07
At4g17090.1	b-AMY3	DOF2	C2C2(Zn) Dof	9609009	+	-1659	8.49	2.72	6.14
At4g17090.1	b-AMY3	DOF2	C2C2(Zn) Dof	9609071	+	-1721	8.49	2.72	3.97
At4g17090.1	b-AMY3	DOF2	C2C2(Zn) Dof	9609109	+	-1759	8.49	2.72	7.14
At4g17090.1	b-AMY3	DOF2	C2C2(Zn) Dof	9609132	-	-1782	8.49	2.72	4.52
At4g17090.1	b-AMY3	DOF2	C2C2(Zn) Dof	9609139	-	-1789	8.49	2.72	4.17
At4g17090.1	b-AMY3	DOF2	C2C2(Zn) Dof	9609221	+	-1871	8.49	2.72	5.3
At4g17090.1	b-AMY3	DOF2	C2C2(Zn) Dof	9609280	+	-1930	8.49	2.72	4.57
At4g17090.1	b-AMY3	DOF2	C2C2(Zn) Dof	9609326	+	-1976	8.49	2.72	3.12
At4g17090.1	b-AMY3	DOF2	C2C2(Zn) Dof	9609329	+	-1979	8.49	2.72	4.08
At4g17090.1	b-AMY3	DOF2	C2C2(Zn) Dof	9609340	+	-1990	8.49	2.72	5.93
At4g17090.1	b-AMY3	GAMYB	MYB	9609193	+	-1843	9.62	4.64	6.07
At4g17090.1	b-AMY3	GAMYB	MYB	9609230	+	-1880	9.62	4.64	6.76
At4g17090.1	b-AMY3	GT1	Trihelix	9607431	-	-81	8.94	2.72	4.34
At4g17090.1	b-AMY3	GT1	Trihelix	9607458	+	-108	8.94	2.72	3.49
At4g17090.1	b-AMY3	GT1	Trihelix	9607459	+	-109	8.94	2.72	7.7
At4g17090.1	b-AMY3	GT1	Trihelix	9607467	+	-117	8.94	2.72	4.61
At4g17090.1	b-AMY3	GT1	Trihelix	9607485	+	-135	8.94	2.72	2.94
At4g17090.1	b-AMY3	GT1	Trihelix	9607497	-	-147	8.94	2.72	3.88
At4g17090.1	b-AMY3	GT1	Trihelix	9607505	-	-155	8.94	2.72	3.21
At4g17090.1	b-AMY3	GT1	Trihelix	9607604	-	-254	8.94	2.72	2.81
At4g17090.1	b-AMY3	GT1	Trihelix	9607615	+	-265	8.94	2.72	5.04
At4g17090.1	b-AMY3	GT1	Trihelix	9607809	+	-459	8.94	2.72	2.84
At4g17090.1	b-AMY3	GT1	Trihelix	9607839	+	-489	8.94	2.72	5
At4g17090.1	b-AMY3	GT1	Trihelix	9607852	+	-502	8.94	2.72	3.95
At4g17090.1	b-AMY3	GT1	Trihelix	9608048	+	-698	8.94	2.72	3.73
At4g17090.1	b-AMY3	GT1	Trihelix	9608057	-	-707	8.94	2.72	4.21
At4g17090.1	b-AMY3	GT1	Trihelix	9608063	+	-713	8.94	2.72	5.25
At4g17090.1	b-AMY3	GT1	Trihelix	9608084	-	-734	8.94	2.72	4.68
At4g17090.1	b-AMY3	GT1	Trihelix	9608164	-	-814	8.94	2.72	4.25
At4g17090.1	b-AMY3	GT1	Trihelix	9608172	-	-822	8.94	2.72	4.42
At4g17090.1	b-AMY3	GT1	Trihelix	9608178	+	-828	8.94	2.72	3.22
At4g17090.1	b-AMY3	GT1	Trihelix	9608554	-	-1204	8.94	2.72	4.93
At4g17090.1	b-AMY3	GT1	Trihelix	9609015	-	-1665	8.94	2.72	5.86
At4g17090.1	b-AMY3	GT1	Trihelix	9609062	-	-1712	8.94	2.72	4.43
At4g17090.1	b-AMY3	GT1	Trihelix	9609068	+	-1718	8.94	2.72	2.92
At4g17090.1	b-AMY3	GT1	Trihelix	9609127	-	-1777	8.94	2.72	3.65
At4g17090.1	b-AMY3	GT1	Trihelix	9609134	-	-1784	8.94	2.72	2.97
At4g17090.1	b-AMY3	GT1	Trihelix	9609159	+	-1809	8.94	2.72	3.59
At4g17090.1	b-AMY3	GT1	Trihelix	9609285	+	-1935	8.94	2.72	8.68
At4g17090.1	b-AMY3	GT1	Trihelix	9609286	+	-1936	8.94	2.72	3.4
At4g17090.1	b-AMY3	HAHB4	HD-ZIP	9608766	+	-1416	9.64	5.32	7.94
At4g17090.1	b-AMY3	HVH21	HD-KNOTTED	9607472	+	-122	10.69	3.82	7.31
At4g17090.1	b-AMY3	HVH21	HD-KNOTTED	9607512	+	-162	10.69	3.82	6.7
At4g17090.1	b-AMY3	HVH21	HD-KNOTTED	9607906	-	-556	10.69	3.82	8.1
At4g17090.1	b-AMY3	HVH21	HD-KNOTTED	9607918	-	-568	10.69	3.82	3.93
At4g17090.1	b-AMY3	HVH21	HD-KNOTTED	9608262	+	-912	10.69	3.82	3.85
At4g17090.1	b-AMY3	HVH21	HD-KNOTTED	9608384	+	-1034	10.69	3.82	3.91
At4g17090.1	b-AMY3	HVH21	HD-KNOTTED	9608451	-	-1101	10.69	3.82	5.9
At4g17090.1	b-AMY3	HVH21	HD-KNOTTED	9608474	-	-1124	10.69	3.82	6.9
At4g17090.1	b-AMY3	HVH21	HD-KNOTTED	9608876	-	-1526	10.69	3.82	5.4
At4g17090.1	b-AMY3	HVH21	HD-KNOTTED	9608973	-	-1623	10.69	3.82	4.27
At4g17090.1	b-AMY3	ID1	C2H2(Zn)	9608317	-	-967	11.02	5.71	5.9
At4g17090.1	b-AMY3	ID1	C2H2(Zn)	9609135	+	-1785	11.02	5.71	6.03
At4g17090.1	b-AMY3	MADS_MADS	- other	9608502	n.a.	-1152	n.a.	n.a.	n.a.
At4g17090.1	b-AMY3	MIR830*	MIR830	9609042	+	-1692	n.a.	n.a.	3.5
At4g17090.1	b-AMY3	MYB1	MYB	9608704	+	-1354	n.a.	n.a.	n.a.
At4g17090.1	b-AMY3	MYB2	MYB	9608704	+	-1354	n.a.	n.a.	n.a.
At4g17090.1	b-AMY3	MYB98	MYB	9608246	+	-896	n.a.	n.a.	n.a.
At4g17090.1	b-AMY3	MYC_MYB	- other	9608976	n.a.	-1626	n.a.	n.a.	n.a.
At4g17090.1	b-AMY3	NtERF2	AP2/EREBP	9607833	+	-483	9.73	4.15	5.15
At4g17090.1	b-AMY3	NtERF2	AP2/EREBP	9608583	-	-1233	9.73	4.15	4.61
At4g17090.1	b-AMY3	NtERF2	AP2/EREBP	9608638	+	-1288	9.73	4.15	7.4
At4g17090.1	b-AMY3	O2	bZIP	9608329	-	-979	10.35	4.83	5.89
At4g17090.1	b-AMY3	O2	bZIP	9608329	+	-979	10.35	4.83	5.41
At4g17090.1	b-AMY3	O2	bZIP	9608976	+	-1626	10.35	4.83	5.1
At4g17090.1	b-AMY3	O2	bZIP	9609248	-	-1898	10.35	4.83	5.44
At4g17090.1	b-AMY3	O2	bZIP	9609274	-	-1924	10.35	4.83	4.87
At4g17090.1	b-AMY3	P	MYB	9607448	+	-98	10.19	4.94	5.56
At4g17090.1	b-AMY3	P	MYB	9607602	+	-252	10.19	4.94	5.1
At4g17090.1	b-AMY3	P	MYB	9608992	+	-1642	10.19	4.94	6.03
At4g17090.1	b-AMY3	P	MYB	9609194	+	-1844	10.19	4.94	8.74
At4g17090.1	b-AMY3	P	MYB	9609256	-	-1906	10.19	4.94	5.33
At4g17090.1	b-AMY3	P	MYB	9609264	-	-1914	10.19	4.94	5.32
At4g17090.1	b-AMY3	RAV1(1)	AP2/EREBP	9607600	+	-250	10.65	5.01	7.71
At4g17090.1	b-AMY3	RAV1(1)	AP2/EREBP	9607739	+	-389	10.65	5.01	6.34
At4g17090.1	b-AMY3	RAV1(1)	AP2/EREBP	9607828	+	-478	10.65	5.01	5.26
At4g17090.1	b-AMY3	RAV1(1)	AP2/EREBP	9607986	+	-636	10.65	5.01	7.73
At4g17090.1	b-AMY3	RAV1(1)	AP2/EREBP	9608843	+	-1493	10.65	5.01	7.96
At4g17090.1	b-AMY3	RAV1(2)	AP2/EREBP	9607627	-	-277	11.21	4.98	6.22
At4g17090.1	b-AMY3	RAV1(2)	AP2/EREBP	9608470	+	-1120	11.21	4.98	7.21
At4g17090.1	b-AMY3	TBP	- other	9607376	+	-26	10.98	5.16	7.58
At4g17090.1	b-AMY3	TEIL	AP2/EREBP	9607736	+	-386	8.38	3.81	4.47
At4g17090.1	b-AMY3	TEIL	AP2/EREBP	9607914	+	-564	8.38	3.81	5.49
At4g17090.1	b-AMY3	TEIL	AP2/EREBP	9608671	+	-1321	8.38	3.81	5.97
At4g17090.1	b-AMY3	TEIL	AP2/EREBP	9608824	+	-1474	8.38	3.81	7.48
At4g17090.1	b-AMY3	TEIL	AP2/EREBP	9608870	-	-1520	8.38	3.81	5.29
At4g17090.1	b-AMY3	TEIL	AP2/EREBP	9609150	-	-1800	8.38	3.81	4.54
At4g17090.1	b-AMY3	TGA1	bZIP	9608451	-	-1101	10.84	5.81	6.17
At4g17090.1	b-AMY3	TGA1	bZIP	9608474	-	-1124	10.84	5.81	7.39
At4g17090.1	b-AMY3	TGA1	bZIP	9608973	-	-1623	10.84	5.81	6.36
At4g17090.1	b-AMY3	TGA1a	bZIP	9607516	-	-166	10.45	5.21	5.29
At4g17090.1	b-AMY3	TGA1a	bZIP	9608329	-	-979	10.45	5.21	6.1
At4g17090.1	b-AMY3	TGA1a	bZIP	9608329	+	-979	10.45	5.21	5.52
At4g17090.1	b-AMY3	TGA1a	bZIP	9608976	+	-1626	10.45	5.21	5.59
At4g17090.1	b-AMY3	TSS	- other	9607350	n.a.	0	n.a.	n.a.	n.a.
At4g17090.1	b-AMY3	TSS	- other	9608648	n.a.	-1298	n.a.	n.a.	n.a.
At4g17090.1	b-AMY3	ZmHOX2a(1)	HD-HOX	9607600	-	-250	7.33	4.29	4.84
At4g17090.1	b-AMY3	ZmHOX2a(1)	HD-HOX	9607629	-	-279	7.33	4.29	5.14
At4g17090.1	b-AMY3	ZmHOX2a(1)	HD-HOX	9607876	-	-526	7.33	4.29	4.84
At4g17090.1	b-AMY3	ZmHOX2a(1)	HD-HOX	9608183	+	-833	7.33	4.29	6.21
At4g17090.1	b-AMY3	ZmHOX2a(1)	HD-HOX	9608503	-	-1153	7.33	4.29	5.66
At4g17090.1	b-AMY3	ZmHOX2a(1)	HD-HOX	9608569	-	-1219	7.33	4.29	5.39
At4g17090.1	b-AMY3	ZmHOX2a(1)	HD-HOX	9608686	-	-1336	7.33	4.29	6.4
At4g17090.1	b-AMY3	ZmHOX2a(1)	HD-HOX	9608755	-	-1405	7.33	4.29	5.66
At4g17090.1	b-AMY3	ZmHOX2a(1)	HD-HOX	9608841	-	-1491	7.33	4.29	4.84
At4g17090.1	b-AMY3	ZmHOX2a(1)	HD-HOX	9609040	-	-1690	7.33	4.29	5.96
At4g17090.1	b-AMY3	ZmHOX2a(1)	HD-HOX	9609293	-	-1943	7.33	4.29	5.67
At4g17090.1	b-AMY3	ZmHOX2a(2)	HD-HOX	9607913	+	-563	7.77	4.44	7.26
At4g17090.1	b-AMY3	ZmHOX2a(2)	HD-HOX	9608031	-	-681	7.77	4.44	7.77
At4g17090.1	b-AMY3	ZmHOX2a(2)	HD-HOX	9608313	-	-963	7.77	4.44	6.39
At4g17090.1	b-AMY3	ZmHOX2a(2)	HD-HOX	9608567	-	-1217	7.77	4.44	5.6
At4g18240.1	SS4	ABF1	bZIP	10082014	+	-105	13.16	10.94	13.16
At4g18240.1	SS4	ABI4(1)	AP2/EREBP	10081915	-	-204	13.83	8.83	11.24
At4g18240.1	SS4	AG	MADS	10081596	+	-523	14.56	6.32	6.76
At4g18240.1	SS4	AGL1	MADS	10080187	-	-1932	14.15	5.44	6.06
At4g18240.1	SS4	AGL1	MADS	10081040	-	-1079	14.15	5.44	6
At4g18240.1	SS4	AGL1	MADS	10081040	+	-1079	14.15	5.44	5.74
At4g18240.1	SS4	AGL1	MADS	10081596	+	-523	14.15	5.44	5.58
At4g18240.1	SS4	AGL2	MADS	10081040	-	-1079	13.9	6.18	7.36
At4g18240.1	SS4	AGL2	MADS	10081627	+	-492	13.9	6.18	6.42
At4g18240.1	SS4	AGL3	MADS	10081502	+	-617	13.32	5.79	6.39
At4g18240.1	SS4	AGL3	MADS	10081627	+	-492	13.32	5.79	7.86
At4g18240.1	SS4	AGL15	MADS	10081628	-	-491	12.09	4.48	4.61
At4g18240.1	SS4	AGP1	GATA	10081500	+	-619	10.11	5.45	7.09
At4g18240.1	SS4	AGP1	GATA	10081737	+	-382	10.11	5.45	8.08
At4g18240.1	SS4	ALFIN1	HD-PHD	10080141	-	-1978	11.23	4.16	4.36
At4g18240.1	SS4	ALFIN1	HD-PHD	10080577	+	-1542	11.23	4.16	4.48
At4g18240.1	SS4	ALFIN1	HD-PHD	10080662	-	-1457	11.23	4.16	6.35
At4g18240.1	SS4	ALFIN1	HD-PHD	10080702	-	-1417	11.23	4.16	6.49
At4g18240.1	SS4	ALFIN1	HD-PHD	10080873	+	-1246	11.23	4.16	4.44
At4g18240.1	SS4	ALFIN1	HD-PHD	10081256	+	-863	11.23	4.16	4.5
At4g18240.1	SS4	ALFIN1	HD-PHD	10081434	+	-685	11.23	4.16	4.97
At4g18240.1	SS4	ALFIN1	HD-PHD	10081488	-	-631	11.23	4.16	5.25
At4g18240.1	SS4	ALFIN1	HD-PHD	10081854	-	-265	11.23	4.16	5.38
At4g18240.1	SS4	ALFIN1	HD-PHD	10081870	+	-249	11.23	4.16	6.1
At4g18240.1	SS4	ALFIN1	HD-PHD	10081919	+	-200	11.23	4.16	4.52
At4g18240.1	SS4	ALFIN1	HD-PHD	10081965	+	-154	11.23	4.16	5.77
At4g18240.1	SS4	ALFIN1	HD-PHD	10081981	-	-138	11.23	4.16	4.26
At4g18240.1	SS4	ALFIN1	HD-PHD	10082015	+	-104	11.23	4.16	5.19
At4g18240.1	SS4	ALFIN1	HD-PHD	10082045	+	-74	11.23	4.16	5.42
At4g18240.1	SS4	ARR10	GARP	10080837	+	-1282	12.04	5.23	5.29
At4g18240.1	SS4	ARR10	GARP	10080960	-	-1159	12.04	5.23	7.72
At4g18240.1	SS4	ARR10	GARP	10081052	+	-1067	12.04	5.23	5.77
At4g18240.1	SS4	AtLEC2	ABI3/VP1	10080810	+	-1309	10.73	5.41	5.6
At4g18240.1	SS4	AtLEC2	ABI3/VP1	10080820	+	-1299	10.73	5.41	6
At4g18240.1	SS4	AtLEC2	ABI3/VP1	10081152	-	-967	10.73	5.41	9.66
At4g18240.1	SS4	AtLEC2	ABI3/VP1	10081204	+	-915	10.73	5.41	6.47
At4g18240.1	SS4	AtLEC2	ABI3/VP1	10082051	+	-68	10.73	5.41	6.2
At4g18240.1	SS4	AtSPL3	SBP	10081720	-	-399	11.69	5.09	5.57
At4g18240.1	SS4	AtSPL3	SBP	10081720	+	-399	11.69	5.09	7.82
At4g18240.1	SS4	AtSPL8	SBP	10080463	-	-1656	10.26	4.48	5.57
At4g18240.1	SS4	AtSPL8	SBP	10081720	+	-399	10.26	4.48	8.41
At4g18240.1	SS4	bZIP_bZIP	- other	10082013	n.a.	-106	n.a.	n.a.	n.a.
At4g18240.1	SS4	bZIP_DOF	- other	10081563	n.a.	-556	n.a.	n.a.	n.a.
At4g18240.1	SS4	bZIP_DOF	- other	10081580	n.a.	-539	n.a.	n.a.	n.a.
At4g18240.1	SS4	bZIP_DOF	- other	10081974	n.a.	-145	n.a.	n.a.	n.a.
At4g18240.1	SS4	bZIP_DOF	- other	10082013	n.a.	-106	n.a.	n.a.	n.a.
At4g18240.1	SS4	bZIP_DOF	- other	10082013	n.a.	-106	n.a.	n.a.	n.a.
At4g18240.1	SS4	bZIP_DOF	- other	10082026	n.a.	-93	n.a.	n.a.	n.a.
At4g18240.1	SS4	bZIP_DOF	- other	10082026	n.a.	-93	n.a.	n.a.	n.a.
At4g18240.1	SS4	CBF	- other	10081954	-	-165	7.24	3.98	5.48
At4g18240.1	SS4	CBF	- other	10081998	-	-121	7.24	3.98	4.71
At4g18240.1	SS4	CBF	- other	10082071	+	-48	7.24	3.98	5.43
At4g18240.1	SS4	DOF2	C2C2(Zn) Dof	10080158	+	-1961	8.49	2.72	6.21
At4g18240.1	SS4	DOF2	C2C2(Zn) Dof	10080184	-	-1935	8.49	2.72	4.76
At4g18240.1	SS4	DOF2	C2C2(Zn) Dof	10080189	-	-1930	8.49	2.72	5.38
At4g18240.1	SS4	DOF2	C2C2(Zn) Dof	10080399	+	-1720	8.49	2.72	3.81
At4g18240.1	SS4	DOF2	C2C2(Zn) Dof	10080454	+	-1665	8.49	2.72	4.71
At4g18240.1	SS4	DOF2	C2C2(Zn) Dof	10080479	-	-1640	8.49	2.72	4.35
At4g18240.1	SS4	DOF2	C2C2(Zn) Dof	10080620	+	-1499	8.49	2.72	5.87
At4g18240.1	SS4	DOF2	C2C2(Zn) Dof	10080646	-	-1473	8.49	2.72	5.93
At4g18240.1	SS4	DOF2	C2C2(Zn) Dof	10080675	+	-1444	8.49	2.72	3.72
At4g18240.1	SS4	DOF2	C2C2(Zn) Dof	10080835	+	-1284	8.49	2.72	3.63
At4g18240.1	SS4	DOF2	C2C2(Zn) Dof	10080845	+	-1274	8.49	2.72	3.1
At4g18240.1	SS4	DOF2	C2C2(Zn) Dof	10080891	+	-1228	8.49	2.72	4.36
At4g18240.1	SS4	DOF2	C2C2(Zn) Dof	10080993	+	-1126	8.49	2.72	4.91
At4g18240.1	SS4	DOF2	C2C2(Zn) Dof	10081017	+	-1102	8.49	2.72	5.6
At4g18240.1	SS4	DOF2	C2C2(Zn) Dof	10081249	+	-870	8.49	2.72	3.96
At4g18240.1	SS4	DOF2	C2C2(Zn) Dof	10081336	-	-783	8.49	2.72	6.56
At4g18240.1	SS4	DOF2	C2C2(Zn) Dof	10081522	-	-597	8.49	2.72	2.75
At4g18240.1	SS4	DOF2	C2C2(Zn) Dof	10081563	+	-556	8.49	2.72	3.72
At4g18240.1	SS4	DOF2	C2C2(Zn) Dof	10081580	-	-539	8.49	2.72	4.7
At4g18240.1	SS4	DOF2	C2C2(Zn) Dof	10081730	-	-389	8.49	2.72	4.41
At4g18240.1	SS4	DOF2	C2C2(Zn) Dof	10081931	+	-188	8.49	2.72	4.61
At4g18240.1	SS4	DOF2	C2C2(Zn) Dof	10081974	-	-145	8.49	2.72	3.55
At4g18240.1	SS4	DOF2	C2C2(Zn) Dof	10082032	-	-87	8.49	2.72	4.13
At4g18240.1	SS4	DOF2	C2C2(Zn) Dof	10082039	-	-80	8.49	2.72	3.47
At4g18240.1	SS4	DOF2	C2C2(Zn) Dof	10082096	+	-23	8.49	2.72	3.11
At4g18240.1	SS4	GAMYB	MYB	10080575	-	-1544	9.62	4.64	5.5
At4g18240.1	SS4	GAMYB	MYB	10080957	+	-1162	9.62	4.64	5.51
At4g18240.1	SS4	GAMYB	MYB	10081179	+	-940	9.62	4.64	4.73
At4g18240.1	SS4	GT1	Trihelix	10080119	+	-2000	8.94	2.72	3.25
At4g18240.1	SS4	GT1	Trihelix	10080181	-	-1938	8.94	2.72	2.79
At4g18240.1	SS4	GT1	Trihelix	10080294	+	-1825	8.94	2.72	3.23
At4g18240.1	SS4	GT1	Trihelix	10080360	-	-1759	8.94	2.72	2.72
At4g18240.1	SS4	GT1	Trihelix	10080651	-	-1468	8.94	2.72	3.84
At4g18240.1	SS4	GT1	Trihelix	10080854	+	-1265	8.94	2.72	2.73
At4g18240.1	SS4	GT1	Trihelix	10080985	+	-1134	8.94	2.72	5.21
At4g18240.1	SS4	GT1	Trihelix	10081142	+	-977	8.94	2.72	5.05
At4g18240.1	SS4	GT1	Trihelix	10081226	+	-893	8.94	2.72	4
At4g18240.1	SS4	GT1	Trihelix	10081295	-	-824	8.94	2.72	5.37
At4g18240.1	SS4	GT1	Trihelix	10081371	+	-748	8.94	2.72	4.88
At4g18240.1	SS4	GT1	Trihelix	10081384	+	-735	8.94	2.72	3.01
At4g18240.1	SS4	GT1	Trihelix	10081525	-	-594	8.94	2.72	2.94
At4g18240.1	SS4	GT1	Trihelix	10081559	+	-560	8.94	2.72	3.89
At4g18240.1	SS4	GT1	Trihelix	10081745	+	-374	8.94	2.72	3.28
At4g18240.1	SS4	GT1	Trihelix	10081804	+	-315	8.94	2.72	3.92
At4g18240.1	SS4	GT1	Trihelix	10081978	-	-141	8.94	2.72	6.8
At4g18240.1	SS4	GT1	Trihelix	10082059	+	-60	8.94	2.72	2.94
At4g18240.1	SS4	HAHB4	HD-ZIP	10081062	-	-1057	9.64	5.32	6.47
At4g18240.1	SS4	HOX2a_HOX2a	- other	10080899	n.a.	-1220	n.a.	n.a.	n.a.
At4g18240.1	SS4	HOX2a_HOX2a	- other	10080899	n.a.	-1220	n.a.	n.a.	n.a.
At4g18240.1	SS4	HOX2a_HOX2a	- other	10081713	n.a.	-406	n.a.	n.a.	n.a.
At4g18240.1	SS4	HOX2a_HOX2a	- other	10081713	n.a.	-406	n.a.	n.a.	n.a.
At4g18240.1	SS4	HOX2a_HOX2a	- other	10081713	n.a.	-406	n.a.	n.a.	n.a.
At4g18240.1	SS4	HVH21	HD-KNOTTED	10080257	-	-1862	10.69	3.82	4
At4g18240.1	SS4	HVH21	HD-KNOTTED	10080798	-	-1321	10.69	3.82	4.01
At4g18240.1	SS4	HVH21	HD-KNOTTED	10080816	-	-1303	10.69	3.82	4.54
At4g18240.1	SS4	HVH21	HD-KNOTTED	10080919	-	-1200	10.69	3.82	5.22
At4g18240.1	SS4	HVH21	HD-KNOTTED	10081052	+	-1067	10.69	3.82	4.66
At4g18240.1	SS4	HVH21	HD-KNOTTED	10081111	-	-1008	10.69	3.82	3.85
At4g18240.1	SS4	HVH21	HD-KNOTTED	10081195	-	-924	10.69	3.82	4.23
At4g18240.1	SS4	HVH21	HD-KNOTTED	10081900	+	-219	10.69	3.82	7.47
At4g18240.1	SS4	HVH21	HD-KNOTTED	10081918	-	-201	10.69	3.82	5.08
At4g18240.1	SS4	HVH21	HD-KNOTTED	10081919	+	-200	10.69	3.82	9.08
At4g18240.1	SS4	HVH21	HD-KNOTTED	10082028	+	-91	10.69	3.82	4.82
At4g18240.1	SS4	ID1	C2H2(Zn)	10081258	-	-861	11.02	5.71	7.38
At4g18240.1	SS4	ID1	C2H2(Zn)	10081745	-	-374	11.02	5.71	7.05
At4g18240.1	SS4	MADS_MADS	- other	10081502	n.a.	-617	n.a.	n.a.	n.a.
At4g18240.1	SS4	MADS_MADS	- other	10081596	n.a.	-523	n.a.	n.a.	n.a.
At4g18240.1	SS4	MIR2937	MIR2937	10082106	+	-13	n.a.	n.a.	4
At4g18240.1	SS4	NtERF2	AP2/EREBP	10080207	-	-1912	9.73	4.15	5.21
At4g18240.1	SS4	NtERF2	AP2/EREBP	10081680	+	-439	9.73	4.15	4.39
At4g18240.1	SS4	NtERF2	AP2/EREBP	10081901	+	-218	9.73	4.15	6.51
At4g18240.1	SS4	NtERF2	AP2/EREBP	10081902	-	-217	9.73	4.15	5.7
At4g18240.1	SS4	NtERF2	AP2/EREBP	10081914	+	-205	9.73	4.15	4.77
At4g18240.1	SS4	NtERF2	AP2/EREBP	10081915	-	-204	9.73	4.15	5.78
At4g18240.1	SS4	NtERF2	AP2/EREBP	10081918	-	-201	9.73	4.15	5.52
At4g18240.1	SS4	NtERF2	AP2/EREBP	10082017	-	-102	9.73	4.15	4.44
At4g18240.1	SS4	O2	bZIP	10081599	-	-520	10.35	4.83	5
At4g18240.1	SS4	O2	bZIP	10081599	+	-520	10.35	4.83	5.41
At4g18240.1	SS4	O2	bZIP	10082013	+	-106	10.35	4.83	8.38
At4g18240.1	SS4	O2	bZIP	10082013	-	-106	10.35	4.83	8.65
At4g18240.1	SS4	O2	bZIP	10082026	-	-93	10.35	4.83	8.64
At4g18240.1	SS4	O2	bZIP	10082026	+	-93	10.35	4.83	9.13
At4g18240.1	SS4	P	MYB	10081535	+	-584	10.19	4.94	5.35
At4g18240.1	SS4	PCF2	TCP	10080920	+	-1199	12.22	6.53	6.54
At4g18240.1	SS4	RAV1(1)	AP2/EREBP	10080315	-	-1804	10.65	5.01	6.48
At4g18240.1	SS4	RAV1(1)	AP2/EREBP	10080543	+	-1576	10.65	5.01	6.73
At4g18240.1	SS4	RAV1(1)	AP2/EREBP	10080625	+	-1494	10.65	5.01	5.4
At4g18240.1	SS4	RAV1(1)	AP2/EREBP	10081069	+	-1050	10.65	5.01	6.82
At4g18240.1	SS4	RAV1(1)	AP2/EREBP	10081089	+	-1030	10.65	5.01	5.71
At4g18240.1	SS4	RAV1(1)	AP2/EREBP	10081191	+	-928	10.65	5.01	6.82
At4g18240.1	SS4	RAV1(1)	AP2/EREBP	10081463	+	-656	10.65	5.01	5.56
At4g18240.1	SS4	RAV1(2)	AP2/EREBP	10080704	+	-1415	11.21	4.98	6.88
At4g18240.1	SS4	RAV1(2)	AP2/EREBP	10080973	+	-1146	11.21	4.98	6.25
At4g18240.1	SS4	RAV1(2)	AP2/EREBP	10081442	+	-677	11.21	4.98	6.96
At4g18240.1	SS4	TEIL	AP2/EREBP	10080426	-	-1693	8.38	3.81	4.63
At4g18240.1	SS4	TEIL	AP2/EREBP	10080476	+	-1643	8.38	3.81	5.27
At4g18240.1	SS4	TEIL	AP2/EREBP	10080807	-	-1312	8.38	3.81	3.82
At4g18240.1	SS4	TEIL	AP2/EREBP	10081615	-	-504	8.38	3.81	4.08
At4g18240.1	SS4	TEIL	AP2/EREBP	10081626	+	-493	8.38	3.81	4.47
At4g18240.1	SS4	TEIL	AP2/EREBP	10081802	+	-317	8.38	3.81	4.37
At4g18240.1	SS4	TEIL	AP2/EREBP	10081850	-	-269	8.38	3.81	4.62
At4g18240.1	SS4	TEIL	AP2/EREBP	10082048	+	-71	8.38	3.81	4.54
At4g18240.1	SS4	TGA1	bZIP	10081919	+	-200	10.84	5.81	8.61
At4g18240.1	SS4	TGA1a	bZIP	10081599	+	-520	10.45	5.21	5.24
At4g18240.1	SS4	TGA1a	bZIP	10082013	-	-106	10.45	5.21	7.82
At4g18240.1	SS4	TGA1a	bZIP	10082013	+	-106	10.45	5.21	7.44
At4g18240.1	SS4	TGA1a	bZIP	10082026	-	-93	10.45	5.21	7.7
At4g18240.1	SS4	TGA1a	bZIP	10082026	+	-93	10.45	5.21	8.29
At4g18240.1	SS4	TSS	- other	10081950	n.a.	-169	n.a.	n.a.	n.a.
At4g18240.1	SS4	TSS	- other	10082119	n.a.	0	n.a.	n.a.	n.a.
At4g18240.1	SS4	WRKY26	WRKY(Zn)	10080351	+	-1768	n.a.	n.a.	n.a.
At4g18240.1	SS4	WRKY38	WRKY(Zn)	10080351	+	-1768	n.a.	n.a.	n.a.
At4g18240.1	SS4	WRKY43	WRKY(Zn)	10080351	+	-1768	n.a.	n.a.	n.a.
At4g18240.1	SS4	ZmHOX2a(1)	HD-HOX	10080447	+	-1672	7.33	4.29	5.56
At4g18240.1	SS4	ZmHOX2a(1)	HD-HOX	10080560	-	-1559	7.33	4.29	4.76
At4g18240.1	SS4	ZmHOX2a(1)	HD-HOX	10080788	+	-1331	7.33	4.29	5.15
At4g18240.1	SS4	ZmHOX2a(1)	HD-HOX	10080834	-	-1285	7.33	4.29	4.71
At4g18240.1	SS4	ZmHOX2a(1)	HD-HOX	10080911	-	-1208	7.33	4.29	4.71
At4g18240.1	SS4	ZmHOX2a(1)	HD-HOX	10080926	-	-1193	7.33	4.29	5.83
At4g18240.1	SS4	ZmHOX2a(1)	HD-HOX	10081174	+	-945	7.33	4.29	4.95
At4g18240.1	SS4	ZmHOX2a(1)	HD-HOX	10081255	-	-864	7.33	4.29	4.73
At4g18240.1	SS4	ZmHOX2a(1)	HD-HOX	10081288	-	-831	7.33	4.29	5.39
At4g18240.1	SS4	ZmHOX2a(1)	HD-HOX	10081397	+	-722	7.33	4.29	4.73
At4g18240.1	SS4	ZmHOX2a(1)	HD-HOX	10081414	-	-705	7.33	4.29	4.73
At4g18240.1	SS4	ZmHOX2a(1)	HD-HOX	10081713	+	-406	7.33	4.29	4.99
At4g18240.1	SS4	ZmHOX2a(1)	HD-HOX	10081935	-	-184	7.33	4.29	4.45
At4g18240.1	SS4	ZmHOX2a(2)	HD-HOX	10080899	-	-1220	7.77	4.44	6.3
At4g18240.1	SS4	ZmHOX2a(2)	HD-HOX	10081056	+	-1063	7.77	4.44	6.98
At4g18240.1	SS4	ZmHOX2a(2)	HD-HOX	10081061	-	-1058	7.77	4.44	6.98
At4g18240.1	SS4	ZmHOX2a(2)	HD-HOX	10081501	-	-618	7.77	4.44	5.23
At4g18240.1	SS4	ZmHOX2a(2)	HD-HOX	10081642	-	-477	7.77	4.44	4.77
At4g18240.1	SS4	ZmHOX2a(2)	HD-HOX	10081643	+	-476	7.77	4.44	4.93
At4g18240.1	SS4	ZmHOX2a(2)	HD-HOX	10081721	+	-398	7.77	4.44	6.14
At4g18240.1	SS4	ZmHOX2a(2)	HD-HOX	10081738	-	-381	7.77	4.44	5.49
At4g18240.1	SS4	ZmHOX2a(2)	HD-HOX	10081739	+	-380	7.77	4.44	4.69
At4g18240.1	SS4	ZmHOX2a(2)	HD-HOX	10081787	-	-332	7.77	4.44	7.77
At5g11720.1	AGLUlike-4	AGL1	MADS	3776193	+	-622	14.15	5.44	5.92
At5g11720.1	AGLUlike-4	AGL2	MADS	3774846	+	-1969	13.9	6.18	7.81
At5g11720.1	AGLUlike-4	AGL2	MADS	3774846	-	-1969	13.9	6.18	6.74
At5g11720.1	AGLUlike-4	AGL3	MADS	3774846	+	-1969	13.32	5.79	6.94
At5g11720.1	AGLUlike-4	AGL3	MADS	3775155	-	-1660	13.32	5.79	6.16
At5g11720.1	AGLUlike-4	AGL15	MADS	3774847	+	-1968	12.09	4.48	7.33
At5g11720.1	AGLUlike-4	AGL15	MADS	3774847	-	-1968	12.09	4.48	6.08
At5g11720.1	AGLUlike-4	AGP1	GATA	3775032	-	-1783	10.11	5.45	6.2
At5g11720.1	AGLUlike-4	AGP1	GATA	3775032	+	-1783	10.11	5.45	5.78
At5g11720.1	AGLUlike-4	AGP1	GATA	3775566	+	-1249	10.11	5.45	6.91
At5g11720.1	AGLUlike-4	AGP1	GATA	3776102	-	-713	10.11	5.45	5.48
At5g11720.1	AGLUlike-4	ALFIN1	HD-PHD	3775014	+	-1801	11.23	4.16	4.93
At5g11720.1	AGLUlike-4	ALFIN1	HD-PHD	3775179	+	-1636	11.23	4.16	7.26
At5g11720.1	AGLUlike-4	ALFIN1	HD-PHD	3775589	-	-1226	11.23	4.16	5.17
At5g11720.1	AGLUlike-4	ALFIN1	HD-PHD	3775591	-	-1224	11.23	4.16	4.16
At5g11720.1	AGLUlike-4	ALFIN1	HD-PHD	3776087	+	-728	11.23	4.16	6.46
At5g11720.1	AGLUlike-4	ALFIN1	HD-PHD	3776091	+	-724	11.23	4.16	4.78
At5g11720.1	AGLUlike-4	ALFIN1	HD-PHD	3776096	+	-719	11.23	4.16	6.1
At5g11720.1	AGLUlike-4	ALFIN1	HD-PHD	3776166	+	-649	11.23	4.16	5.43
At5g11720.1	AGLUlike-4	ARR10	GARP	3774956	-	-1859	12.04	5.23	5.92
At5g11720.1	AGLUlike-4	ARR10	GARP	3775030	+	-1785	12.04	5.23	7.99
At5g11720.1	AGLUlike-4	ARR10	GARP	3775564	+	-1251	12.04	5.23	6.83
At5g11720.1	AGLUlike-4	ARR10	GARP	3775702	+	-1113	12.04	5.23	5.69
At5g11720.1	AGLUlike-4	ARR10	GARP	3775735	+	-1080	12.04	5.23	10.01
At5g11720.1	AGLUlike-4	ARR10	GARP	3776102	-	-713	12.04	5.23	6.57
At5g11720.1	AGLUlike-4	AtLEC2	ABI3/VP1	3774953	-	-1862	10.73	5.41	8.64
At5g11720.1	AGLUlike-4	AtLEC2	ABI3/VP1	3774992	+	-1823	10.73	5.41	5.87
At5g11720.1	AGLUlike-4	AtLEC2	ABI3/VP1	3775981	-	-834	10.73	5.41	9.84
At5g11720.1	AGLUlike-4	AtSPL3	SBP	3776528	-	-287	11.69	5.09	5.5
At5g11720.1	AGLUlike-4	AtSPL8	SBP	3776140	+	-675	10.26	4.48	6.81
At5g11720.1	AGLUlike-4	AtSPL8	SBP	3776199	-	-616	10.26	4.48	4.55
At5g11720.1	AGLUlike-4	AtSPL8	SBP	3776528	-	-287	10.26	4.48	6.62
At5g11720.1	AGLUlike-4	AtSPL8	SBP	3776528	+	-287	10.26	4.48	6.11
At5g11720.1	AGLUlike-4	bZIP_DOF	- other	3776068	n.a.	-747	n.a.	n.a.	n.a.
At5g11720.1	AGLUlike-4	bZIP_DOF	- other	3776085	n.a.	-730	n.a.	n.a.	n.a.
At5g11720.1	AGLUlike-4	CBF	- other	3776731	+	-84	7.24	3.98	4.41
At5g11720.1	AGLUlike-4	CDC5	MYB	3775742	-	-1073	13.93	7.47	8.71
At5g11720.1	AGLUlike-4	DOF2	C2C2(Zn) Dof	3774911	+	-1904	8.49	2.72	3.19
At5g11720.1	AGLUlike-4	DOF2	C2C2(Zn) Dof	3775020	-	-1795	8.49	2.72	5.48
At5g11720.1	AGLUlike-4	DOF2	C2C2(Zn) Dof	3775097	-	-1718	8.49	2.72	4.02
At5g11720.1	AGLUlike-4	DOF2	C2C2(Zn) Dof	3775129	-	-1686	8.49	2.72	5.48
At5g11720.1	AGLUlike-4	DOF2	C2C2(Zn) Dof	3775189	-	-1626	8.49	2.72	3.44
At5g11720.1	AGLUlike-4	DOF2	C2C2(Zn) Dof	3775212	-	-1603	8.49	2.72	4.9
At5g11720.1	AGLUlike-4	DOF2	C2C2(Zn) Dof	3775304	-	-1511	8.49	2.72	4.08
At5g11720.1	AGLUlike-4	DOF2	C2C2(Zn) Dof	3775357	-	-1458	8.49	2.72	3.37
At5g11720.1	AGLUlike-4	DOF2	C2C2(Zn) Dof	3775386	-	-1429	8.49	2.72	3.74
At5g11720.1	AGLUlike-4	DOF2	C2C2(Zn) Dof	3775445	-	-1370	8.49	2.72	3.74
At5g11720.1	AGLUlike-4	DOF2	C2C2(Zn) Dof	3775475	+	-1340	8.49	2.72	2.88
At5g11720.1	AGLUlike-4	DOF2	C2C2(Zn) Dof	3775570	-	-1245	8.49	2.72	4
At5g11720.1	AGLUlike-4	DOF2	C2C2(Zn) Dof	3775653	+	-1162	8.49	2.72	2.73
At5g11720.1	AGLUlike-4	DOF2	C2C2(Zn) Dof	3775666	-	-1149	8.49	2.72	3.3
At5g11720.1	AGLUlike-4	DOF2	C2C2(Zn) Dof	3775696	+	-1119	8.49	2.72	3.92
At5g11720.1	AGLUlike-4	DOF2	C2C2(Zn) Dof	3775700	+	-1115	8.49	2.72	3.73
At5g11720.1	AGLUlike-4	DOF2	C2C2(Zn) Dof	3775708	-	-1107	8.49	2.72	3.26
At5g11720.1	AGLUlike-4	DOF2	C2C2(Zn) Dof	3775876	+	-939	8.49	2.72	4.81
At5g11720.1	AGLUlike-4	DOF2	C2C2(Zn) Dof	3775953	+	-862	8.49	2.72	5.37
At5g11720.1	AGLUlike-4	DOF2	C2C2(Zn) Dof	3775995	+	-820	8.49	2.72	4.42
At5g11720.1	AGLUlike-4	DOF2	C2C2(Zn) Dof	3776068	+	-747	8.49	2.72	5.6
At5g11720.1	AGLUlike-4	DOF2	C2C2(Zn) Dof	3776125	+	-690	8.49	2.72	4.3
At5g11720.1	AGLUlike-4	DOF2	C2C2(Zn) Dof	3776236	+	-579	8.49	2.72	2.97
At5g11720.1	AGLUlike-4	DOF2	C2C2(Zn) Dof	3776282	+	-533	8.49	2.72	3.22
At5g11720.1	AGLUlike-4	DOF2	C2C2(Zn) Dof	3776302	-	-513	8.49	2.72	6.49
At5g11720.1	AGLUlike-4	DOF2	C2C2(Zn) Dof	3776342	+	-473	8.49	2.72	4.14
At5g11720.1	AGLUlike-4	DOF2	C2C2(Zn) Dof	3776475	-	-340	8.49	2.72	4.26
At5g11720.1	AGLUlike-4	DOF2	C2C2(Zn) Dof	3776507	-	-308	8.49	2.72	5.25
At5g11720.1	AGLUlike-4	DOF2	C2C2(Zn) Dof	3776534	-	-281	8.49	2.72	5.15
At5g11720.1	AGLUlike-4	DOF2	C2C2(Zn) Dof	3776574	+	-241	8.49	2.72	3.7
At5g11720.1	AGLUlike-4	DOF2	C2C2(Zn) Dof	3776637	+	-178	8.49	2.72	4.08
At5g11720.1	AGLUlike-4	DOF2	C2C2(Zn) Dof	3776651	-	-164	8.49	2.72	3.18
At5g11720.1	AGLUlike-4	DOF2	C2C2(Zn) Dof	3776784	+	-31	8.49	2.72	3.88
At5g11720.1	AGLUlike-4	GAMYB	MYB	3775010	+	-1805	9.62	4.64	5.19
At5g11720.1	AGLUlike-4	GAMYB	MYB	3775066	+	-1749	9.62	4.64	5.3
At5g11720.1	AGLUlike-4	GAMYB	MYB	3775241	+	-1574	9.62	4.64	4.75
At5g11720.1	AGLUlike-4	GAMYB	MYB	3775291	-	-1524	9.62	4.64	7.1
At5g11720.1	AGLUlike-4	GAMYB	MYB	3775329	-	-1486	9.62	4.64	5.86
At5g11720.1	AGLUlike-4	GAMYB	MYB	3775436	-	-1379	9.62	4.64	8.19
At5g11720.1	AGLUlike-4	GAMYB	MYB	3775645	+	-1170	9.62	4.64	5.36
At5g11720.1	AGLUlike-4	GAMYB	MYB	3776092	-	-723	9.62	4.64	5.98
At5g11720.1	AGLUlike-4	GAMYB	MYB	3776404	-	-411	9.62	4.64	5.36
At5g11720.1	AGLUlike-4	GT1	Trihelix	3774969	+	-1846	8.94	2.72	3.72
At5g11720.1	AGLUlike-4	GT1	Trihelix	3775040	+	-1775	8.94	2.72	3.14
At5g11720.1	AGLUlike-4	GT1	Trihelix	3775180	+	-1635	8.94	2.72	4.01
At5g11720.1	AGLUlike-4	GT1	Trihelix	3775216	-	-1599	8.94	2.72	3.69
At5g11720.1	AGLUlike-4	GT1	Trihelix	3775222	+	-1593	8.94	2.72	3.86
At5g11720.1	AGLUlike-4	GT1	Trihelix	3775238	-	-1577	8.94	2.72	6.33
At5g11720.1	AGLUlike-4	GT1	Trihelix	3775306	-	-1509	8.94	2.72	3.18
At5g11720.1	AGLUlike-4	GT1	Trihelix	3775308	-	-1507	8.94	2.72	3.87
At5g11720.1	AGLUlike-4	GT1	Trihelix	3775546	+	-1269	8.94	2.72	3.13
At5g11720.1	AGLUlike-4	GT1	Trihelix	3775771	-	-1044	8.94	2.72	4.72
At5g11720.1	AGLUlike-4	GT1	Trihelix	3775785	+	-1030	8.94	2.72	3.66
At5g11720.1	AGLUlike-4	GT1	Trihelix	3776049	-	-766	8.94	2.72	4.09
At5g11720.1	AGLUlike-4	GT1	Trihelix	3776182	+	-633	8.94	2.72	5.3
At5g11720.1	AGLUlike-4	GT1	Trihelix	3776309	+	-506	8.94	2.72	4.76
At5g11720.1	AGLUlike-4	GT1	Trihelix	3776364	-	-451	8.94	2.72	2.79
At5g11720.1	AGLUlike-4	GT1	Trihelix	3776756	+	-59	8.94	2.72	3.72
At5g11720.1	AGLUlike-4	HOX2a_HOX2a	- other	3775429	n.a.	-1386	n.a.	n.a.	n.a.
At5g11720.1	AGLUlike-4	HOX2a_HOX2a	- other	3775543	n.a.	-1272	n.a.	n.a.	n.a.
At5g11720.1	AGLUlike-4	HOX2a_HOX2a	- other	3775543	n.a.	-1272	n.a.	n.a.	n.a.
At5g11720.1	AGLUlike-4	HOX2a_HOX2a	- other	3775543	n.a.	-1272	n.a.	n.a.	n.a.
At5g11720.1	AGLUlike-4	HOX2a_HOX2a	- other	3775562	n.a.	-1253	n.a.	n.a.	n.a.
At5g11720.1	AGLUlike-4	HOX2a_HOX2a	- other	3775705	n.a.	-1110	n.a.	n.a.	n.a.
At5g11720.1	AGLUlike-4	HOX2a_HOX2a	- other	3775706	n.a.	-1109	n.a.	n.a.	n.a.
At5g11720.1	AGLUlike-4	HOX2a_HOX2a	- other	3775795	n.a.	-1020	n.a.	n.a.	n.a.
At5g11720.1	AGLUlike-4	HVH21	HD-KNOTTED	3775165	-	-1650	10.69	3.82	6.36
At5g11720.1	AGLUlike-4	HVH21	HD-KNOTTED	3775409	-	-1406	10.69	3.82	5.99
At5g11720.1	AGLUlike-4	HVH21	HD-KNOTTED	3775410	+	-1405	10.69	3.82	4.56
At5g11720.1	AGLUlike-4	HVH21	HD-KNOTTED	3775431	+	-1384	10.69	3.82	7.12
At5g11720.1	AGLUlike-4	HVH21	HD-KNOTTED	3775987	-	-828	10.69	3.82	5.84
At5g11720.1	AGLUlike-4	HVH21	HD-KNOTTED	3776442	+	-373	10.69	3.82	5.46
At5g11720.1	AGLUlike-4	HVH21	HD-KNOTTED	3776747	-	-68	10.69	3.82	6.78
At5g11720.1	AGLUlike-4	HVH21	HD-KNOTTED	3776802	+	-13	10.69	3.82	3.97
At5g11720.1	AGLUlike-4	ID1	C2H2(Zn)	3775641	-	-1174	11.02	5.71	5.81
At5g11720.1	AGLUlike-4	ID1	C2H2(Zn)	3776121	-	-694	11.02	5.71	6.17
At5g11720.1	AGLUlike-4	ID1	C2H2(Zn)	3776405	+	-410	11.02	5.71	6.41
At5g11720.1	AGLUlike-4	MIR167D	MIR167	3775566	-	-1249	n.a.	n.a.	5
At5g11720.1	AGLUlike-4	MYC_MYB	- other	3776085	n.a.	-730	n.a.	n.a.	n.a.
At5g11720.1	AGLUlike-4	NtERF2	AP2/EREBP	3774986	-	-1829	9.73	4.15	4.22
At5g11720.1	AGLUlike-4	NtERF2	AP2/EREBP	3775109	-	-1706	9.73	4.15	5.13
At5g11720.1	AGLUlike-4	NtERF2	AP2/EREBP	3775109	+	-1706	9.73	4.15	4.24
At5g11720.1	AGLUlike-4	NtERF2	AP2/EREBP	3775432	+	-1383	9.73	4.15	4.88
At5g11720.1	AGLUlike-4	NtERF2	AP2/EREBP	3775577	+	-1238	9.73	4.15	4.77
At5g11720.1	AGLUlike-4	NtERF2	AP2/EREBP	3775660	-	-1155	9.73	4.15	4.85
At5g11720.1	AGLUlike-4	NtERF2	AP2/EREBP	3776300	-	-515	9.73	4.15	5.15
At5g11720.1	AGLUlike-4	O2	bZIP	3776085	-	-730	10.35	4.83	5.07
At5g11720.1	AGLUlike-4	P	MYB	3774961	+	-1854	10.19	4.94	5.04
At5g11720.1	AGLUlike-4	P	MYB	3775008	+	-1807	10.19	4.94	6.68
At5g11720.1	AGLUlike-4	P	MYB	3776438	-	-377	10.19	4.94	5.36
At5g11720.1	AGLUlike-4	RAV1(1)	AP2/EREBP	3775063	+	-1752	10.65	5.01	9.19
At5g11720.1	AGLUlike-4	RAV1(1)	AP2/EREBP	3775082	+	-1733	10.65	5.01	5.9
At5g11720.1	AGLUlike-4	RAV1(1)	AP2/EREBP	3775290	-	-1525	10.65	5.01	5.21
At5g11720.1	AGLUlike-4	RAV1(1)	AP2/EREBP	3775514	+	-1301	10.65	5.01	5.2
At5g11720.1	AGLUlike-4	RAV1(1)	AP2/EREBP	3775531	-	-1284	10.65	5.01	5.53
At5g11720.1	AGLUlike-4	RAV1(1)	AP2/EREBP	3775573	-	-1242	10.65	5.01	5.85
At5g11720.1	AGLUlike-4	RAV1(1)	AP2/EREBP	3775642	+	-1173	10.65	5.01	6.91
At5g11720.1	AGLUlike-4	RAV1(1)	AP2/EREBP	3775686	+	-1129	10.65	5.01	6.23
At5g11720.1	AGLUlike-4	RAV1(1)	AP2/EREBP	3776003	-	-812	10.65	5.01	5.25
At5g11720.1	AGLUlike-4	RAV1(1)	AP2/EREBP	3776085	-	-730	10.65	5.01	6.06
At5g11720.1	AGLUlike-4	RAV1(1)	AP2/EREBP	3776133	-	-682	10.65	5.01	6.59
At5g11720.1	AGLUlike-4	RAV1(1)	AP2/EREBP	3776210	+	-605	10.65	5.01	6.33
At5g11720.1	AGLUlike-4	RAV1(1)	AP2/EREBP	3776213	+	-602	10.65	5.01	6.22
At5g11720.1	AGLUlike-4	RAV1(1)	AP2/EREBP	3776219	+	-596	10.65	5.01	6.81
At5g11720.1	AGLUlike-4	RAV1(1)	AP2/EREBP	3776295	-	-520	10.65	5.01	5.56
At5g11720.1	AGLUlike-4	RAV1(1)	AP2/EREBP	3776457	-	-358	10.65	5.01	5.14
At5g11720.1	AGLUlike-4	RAV1(1)	AP2/EREBP	3776463	-	-352	10.65	5.01	5.46
At5g11720.1	AGLUlike-4	RAV1(2)	AP2/EREBP	3775148	-	-1667	11.21	4.98	6.7
At5g11720.1	AGLUlike-4	RAV1(2)	AP2/EREBP	3775175	-	-1640	11.21	4.98	8.28
At5g11720.1	AGLUlike-4	RAV1(2)	AP2/EREBP	3775473	-	-1342	11.21	4.98	5.01
At5g11720.1	AGLUlike-4	RAV1(2)	AP2/EREBP	3775493	+	-1322	11.21	4.98	6.61
At5g11720.1	AGLUlike-4	RAV1(2)	AP2/EREBP	3775712	-	-1103	11.21	4.98	7.74
At5g11720.1	AGLUlike-4	RAV1(2)	AP2/EREBP	3776131	+	-684	11.21	4.98	5.39
At5g11720.1	AGLUlike-4	RAV1(2)	AP2/EREBP	3776242	+	-573	11.21	4.98	7.13
At5g11720.1	AGLUlike-4	RAV1(2)	AP2/EREBP	3776252	-	-563	11.21	4.98	5.08
At5g11720.1	AGLUlike-4	TaNAC69(2)	NAC	3776403	+	-412	19.93	6.05	6.79
At5g11720.1	AGLUlike-4	TEIL	AP2/EREBP	3774933	+	-1882	8.38	3.81	4.9
At5g11720.1	AGLUlike-4	TEIL	AP2/EREBP	3774952	-	-1863	8.38	3.81	4.72
At5g11720.1	AGLUlike-4	TEIL	AP2/EREBP	3775017	+	-1798	8.38	3.81	4.54
At5g11720.1	AGLUlike-4	TEIL	AP2/EREBP	3775126	+	-1689	8.38	3.81	4.62
At5g11720.1	AGLUlike-4	TEIL	AP2/EREBP	3775209	+	-1606	8.38	3.81	4.62
At5g11720.1	AGLUlike-4	TEIL	AP2/EREBP	3775402	+	-1413	8.38	3.81	6.25
At5g11720.1	AGLUlike-4	TEIL	AP2/EREBP	3775450	+	-1365	8.38	3.81	4.25
At5g11720.1	AGLUlike-4	TEIL	AP2/EREBP	3775613	-	-1202	8.38	3.81	4.54
At5g11720.1	AGLUlike-4	TEIL	AP2/EREBP	3775739	-	-1076	8.38	3.81	4.79
At5g11720.1	AGLUlike-4	TEIL	AP2/EREBP	3775863	-	-952	8.38	3.81	4.97
At5g11720.1	AGLUlike-4	TEIL	AP2/EREBP	3775971	+	-844	8.38	3.81	5.27
At5g11720.1	AGLUlike-4	TEIL	AP2/EREBP	3776167	-	-648	8.38	3.81	4.27
At5g11720.1	AGLUlike-4	TEIL	AP2/EREBP	3776241	+	-574	8.38	3.81	3.83
At5g11720.1	AGLUlike-4	TEIL	AP2/EREBP	3776585	+	-230	8.38	3.81	7.48
At5g11720.1	AGLUlike-4	TEIL	AP2/EREBP	3776677	-	-138	8.38	3.81	5.66
At5g11720.1	AGLUlike-4	TEIL	AP2/EREBP	3776692	-	-123	8.38	3.81	5.53
At5g11720.1	AGLUlike-4	TGA1a	bZIP	3776085	-	-730	10.45	5.21	5.78
At5g11720.1	AGLUlike-4	TSS	- other	3776815	n.a.	0	n.a.	n.a.	n.a.
At5g11720.1	AGLUlike-4	ZmHOX2a(1)	HD-HOX	3775029	-	-1786	7.33	4.29	5.01
At5g11720.1	AGLUlike-4	ZmHOX2a(1)	HD-HOX	3775429	+	-1386	7.33	4.29	5.01
At5g11720.1	AGLUlike-4	ZmHOX2a(1)	HD-HOX	3775543	+	-1272	7.33	4.29	5.02
At5g11720.1	AGLUlike-4	ZmHOX2a(1)	HD-HOX	3775570	+	-1245	7.33	4.29	4.45
At5g11720.1	AGLUlike-4	ZmHOX2a(1)	HD-HOX	3775708	+	-1107	7.33	4.29	4.45
At5g11720.1	AGLUlike-4	ZmHOX2a(1)	HD-HOX	3775725	-	-1090	7.33	4.29	5.79
At5g11720.1	AGLUlike-4	ZmHOX2a(1)	HD-HOX	3775795	+	-1020	7.33	4.29	4.71
At5g11720.1	AGLUlike-4	ZmHOX2a(1)	HD-HOX	3776038	+	-777	7.33	4.29	7.15
At5g11720.1	AGLUlike-4	ZmHOX2a(1)	HD-HOX	3776171	-	-644	7.33	4.29	5.56
At5g11720.1	AGLUlike-4	ZmHOX2a(2)	HD-HOX	3774833	+	-1982	7.77	4.44	4.96
At5g11720.1	AGLUlike-4	ZmHOX2a(2)	HD-HOX	3775033	-	-1782	7.77	4.44	5.49
At5g11720.1	AGLUlike-4	ZmHOX2a(2)	HD-HOX	3775034	+	-1781	7.77	4.44	6.71
At5g11720.1	AGLUlike-4	ZmHOX2a(2)	HD-HOX	3775385	+	-1430	7.77	4.44	6.39
At5g11720.1	AGLUlike-4	ZmHOX2a(2)	HD-HOX	3775442	+	-1373	7.77	4.44	6.55
At5g11720.1	AGLUlike-4	ZmHOX2a(2)	HD-HOX	3775562	-	-1253	7.77	4.44	4.96
At5g11720.1	AGLUlike-4	ZmHOX2a(2)	HD-HOX	3775567	-	-1248	7.77	4.44	7.26
At5g11720.1	AGLUlike-4	ZmHOX2a(2)	HD-HOX	3775568	+	-1247	7.77	4.44	4.54
At5g11720.1	AGLUlike-4	ZmHOX2a(2)	HD-HOX	3775705	-	-1110	7.77	4.44	5.88
At5g11720.1	AGLUlike-4	ZmHOX2a(2)	HD-HOX	3775706	+	-1109	7.77	4.44	4.54
At5g11720.1	AGLUlike-4	ZmHOX2a(2)	HD-HOX	3775763	+	-1052	7.77	4.44	6.55
At5g11720.1	AGLUlike-4	ZmHOX2a(2)	HD-HOX	3775823	+	-992	7.77	4.44	7.77
At5g11720.1	AGLUlike-4	ZmHOX2a(2)	HD-HOX	3776103	-	-712	7.77	4.44	4.7
At5g11720.1	AGLUlike-4	ZmHOX2a(2)	HD-HOX	3776104	+	-711	7.77	4.44	7.26
At5g11720.1	AGLUlike-4	ZmHOX2a(2)	HD-HOX	3776173	-	-642	7.77	4.44	5.09
At5g11720.1	AGLUlike-4	ZmHOX2a(2)	HD-HOX	3776174	+	-641	7.77	4.44	6.47
At5g24300.1	SS1	ABF1	bZIP	8266412	+	-389	13.16	10.94	13.16
At5g24300.1	SS1	AG	MADS	8265060	-	-1741	14.56	6.32	7.77
At5g24300.1	SS1	AG	MADS	8266430	-	-371	14.56	6.32	7.91
At5g24300.1	SS1	AG	MADS	8266645	-	-156	14.56	6.32	7.2
At5g24300.1	SS1	AGL1	MADS	8265060	-	-1741	14.15	5.44	6.86
At5g24300.1	SS1	AGL1	MADS	8265230	-	-1571	14.15	5.44	6.97
At5g24300.1	SS1	AGL1	MADS	8266430	-	-371	14.15	5.44	8.4
At5g24300.1	SS1	AGL1	MADS	8266430	+	-371	14.15	5.44	6.41
At5g24300.1	SS1	AGL2	MADS	8265060	+	-1741	13.9	6.18	6.37
At5g24300.1	SS1	AGL2	MADS	8266430	+	-371	13.9	6.18	8.21
At5g24300.1	SS1	AGL3	MADS	8265060	-	-1741	13.32	5.79	7.87
At5g24300.1	SS1	AGL3	MADS	8266430	-	-371	13.32	5.79	5.86
At5g24300.1	SS1	AGL3	MADS	8266430	+	-371	13.32	5.79	7.74
At5g24300.1	SS1	AGL15	MADS	8265061	+	-1740	12.09	4.48	7.06
At5g24300.1	SS1	AGL15	MADS	8265061	-	-1740	12.09	4.48	6.1
At5g24300.1	SS1	AGP1	GATA	8265181	-	-1620	10.11	5.45	8.52
At5g24300.1	SS1	AGP1	GATA	8265401	+	-1400	10.11	5.45	7.57
At5g24300.1	SS1	AGP1	GATA	8266496	+	-305	10.11	5.45	5.58
At5g24300.1	SS1	ALFIN1	HD-PHD	8265434	+	-1367	11.23	4.16	5.13
At5g24300.1	SS1	ALFIN1	HD-PHD	8266200	+	-601	11.23	4.16	4.9
At5g24300.1	SS1	ALFIN1	HD-PHD	8266413	+	-388	11.23	4.16	4.52
At5g24300.1	SS1	ALFIN1	HD-PHD	8266447	+	-354	11.23	4.16	5.61
At5g24300.1	SS1	ARF1	ABI3/VP1	8264944	+	-1857	14.23	9.05	10.2
At5g24300.1	SS1	ATHB1	HD-ZIP	8265099	+	-1702	9.98	5.77	8.11
At5g24300.1	SS1	ATHB5	HD-ZIP	8266325	-	-476	13.59	7.99	8.58
At5g24300.1	SS1	AtSPL3	SBP	8265204	-	-1597	11.69	5.09	6.23
At5g24300.1	SS1	AtSPL3	SBP	8265204	+	-1597	11.69	5.09	6
At5g24300.1	SS1	AtSPL3	SBP	8265329	-	-1472	11.69	5.09	5.85
At5g24300.1	SS1	AtSPL3	SBP	8265329	+	-1472	11.69	5.09	6.31
At5g24300.1	SS1	AtSPL8	SBP	8265204	-	-1597	10.26	4.48	5.88
At5g24300.1	SS1	AtSPL8	SBP	8265204	+	-1597	10.26	4.48	6.76
At5g24300.1	SS1	AtSPL8	SBP	8265329	+	-1472	10.26	4.48	5.03
At5g24300.1	SS1	AtSPL8	SBP	8265329	-	-1472	10.26	4.48	7.75
At5g24300.1	SS1	AtSPL8	SBP	8266759	-	-42	10.26	4.48	4.81
At5g24300.1	SS1	AtSPL8	SBP	8266759	+	-42	10.26	4.48	8.35
At5g24300.1	SS1	bZIP_DOF	- other	8265787	n.a.	-1014	n.a.	n.a.	n.a.
At5g24300.1	SS1	bZIP_DOF	- other	8266373	n.a.	-428	n.a.	n.a.	n.a.
At5g24300.1	SS1	CBF	- other	8265773	+	-1028	7.24	3.98	6.4
At5g24300.1	SS1	DOF2	C2C2(Zn) Dof	8264826	+	-1975	8.49	2.72	7.15
At5g24300.1	SS1	DOF2	C2C2(Zn) Dof	8264906	-	-1895	8.49	2.72	4.9
At5g24300.1	SS1	DOF2	C2C2(Zn) Dof	8265051	-	-1750	8.49	2.72	4.39
At5g24300.1	SS1	DOF2	C2C2(Zn) Dof	8265210	-	-1591	8.49	2.72	4.53
At5g24300.1	SS1	DOF2	C2C2(Zn) Dof	8265280	+	-1521	8.49	2.72	3.32
At5g24300.1	SS1	DOF2	C2C2(Zn) Dof	8265344	+	-1457	8.49	2.72	3.97
At5g24300.1	SS1	DOF2	C2C2(Zn) Dof	8265501	-	-1300	8.49	2.72	4.01
At5g24300.1	SS1	DOF2	C2C2(Zn) Dof	8265558	-	-1243	8.49	2.72	4.84
At5g24300.1	SS1	DOF2	C2C2(Zn) Dof	8265610	-	-1191	8.49	2.72	4.47
At5g24300.1	SS1	DOF2	C2C2(Zn) Dof	8265654	-	-1147	8.49	2.72	5.26
At5g24300.1	SS1	DOF2	C2C2(Zn) Dof	8265657	+	-1144	8.49	2.72	5.52
At5g24300.1	SS1	DOF2	C2C2(Zn) Dof	8265712	-	-1089	8.49	2.72	4.9
At5g24300.1	SS1	DOF2	C2C2(Zn) Dof	8265720	-	-1081	8.49	2.72	4.08
At5g24300.1	SS1	DOF2	C2C2(Zn) Dof	8265727	-	-1074	8.49	2.72	4.16
At5g24300.1	SS1	DOF2	C2C2(Zn) Dof	8265787	-	-1014	8.49	2.72	4.04
At5g24300.1	SS1	DOF2	C2C2(Zn) Dof	8265857	-	-944	8.49	2.72	4.58
At5g24300.1	SS1	DOF2	C2C2(Zn) Dof	8265975	-	-826	8.49	2.72	5.12
At5g24300.1	SS1	DOF2	C2C2(Zn) Dof	8266063	+	-738	8.49	2.72	3.13
At5g24300.1	SS1	DOF2	C2C2(Zn) Dof	8266173	-	-628	8.49	2.72	4.12
At5g24300.1	SS1	DOF2	C2C2(Zn) Dof	8266196	+	-605	8.49	2.72	4.13
At5g24300.1	SS1	DOF2	C2C2(Zn) Dof	8266347	+	-454	8.49	2.72	6.93
At5g24300.1	SS1	DOF2	C2C2(Zn) Dof	8266373	+	-428	8.49	2.72	7.37
At5g24300.1	SS1	DOF2	C2C2(Zn) Dof	8266456	-	-345	8.49	2.72	4.36
At5g24300.1	SS1	DOF2	C2C2(Zn) Dof	8266485	-	-316	8.49	2.72	7.74
At5g24300.1	SS1	DOF2	C2C2(Zn) Dof	8266551	+	-250	8.49	2.72	3.76
At5g24300.1	SS1	DOF2	C2C2(Zn) Dof	8266669	-	-132	8.49	2.72	3.3
At5g24300.1	SS1	DOF2	C2C2(Zn) Dof	8266742	+	-59	8.49	2.72	2.77
At5g24300.1	SS1	DOF2	C2C2(Zn) Dof	8266749	+	-52	8.49	2.72	3.03
At5g24300.1	SS1	DOF2	C2C2(Zn) Dof	8266767	-	-34	8.49	2.72	3.48
At5g24300.1	SS1	DOF2	C2C2(Zn) Dof	8266783	-	-18	8.49	2.72	4.59
At5g24300.1	SS1	DOF2	C2C2(Zn) Dof	8266786	+	-15	8.49	2.72	3.8
At5g24300.1	SS1	GAMYB	MYB	8265045	-	-1756	9.62	4.64	6.65
At5g24300.1	SS1	GAMYB	MYB	8265534	+	-1267	9.62	4.64	5.51
At5g24300.1	SS1	GAMYB	MYB	8266218	-	-583	9.62	4.64	5
At5g24300.1	SS1	GAMYB	MYB	8266230	+	-571	9.62	4.64	6.7
At5g24300.1	SS1	GAMYB	MYB	8266639	-	-162	9.62	4.64	6.18
At5g24300.1	SS1	GAMYB	MYB	8266777	-	-24	9.62	4.64	4.94
At5g24300.1	SS1	GT1	Trihelix	8264823	+	-1978	8.94	2.72	2.9
At5g24300.1	SS1	GT1	Trihelix	8265007	-	-1794	8.94	2.72	3.62
At5g24300.1	SS1	GT1	Trihelix	8265102	-	-1699	8.94	2.72	7.14
At5g24300.1	SS1	GT1	Trihelix	8265120	-	-1681	8.94	2.72	2.79
At5g24300.1	SS1	GT1	Trihelix	8265144	-	-1657	8.94	2.72	2.79
At5g24300.1	SS1	GT1	Trihelix	8265189	+	-1612	8.94	2.72	3.25
At5g24300.1	SS1	GT1	Trihelix	8265190	+	-1611	8.94	2.72	3.85
At5g24300.1	SS1	GT1	Trihelix	8265228	-	-1573	8.94	2.72	3.4
At5g24300.1	SS1	GT1	Trihelix	8265297	+	-1504	8.94	2.72	6.95
At5g24300.1	SS1	GT1	Trihelix	8265503	-	-1298	8.94	2.72	3.4
At5g24300.1	SS1	GT1	Trihelix	8265563	-	-1238	8.94	2.72	2.96
At5g24300.1	SS1	GT1	Trihelix	8265585	+	-1216	8.94	2.72	4.29
At5g24300.1	SS1	GT1	Trihelix	8265607	-	-1194	8.94	2.72	2.83
At5g24300.1	SS1	GT1	Trihelix	8265724	-	-1077	8.94	2.72	4.38
At5g24300.1	SS1	GT1	Trihelix	8265831	+	-970	8.94	2.72	7.51
At5g24300.1	SS1	GT1	Trihelix	8265832	+	-969	8.94	2.72	2.98
At5g24300.1	SS1	GT1	Trihelix	8265868	+	-933	8.94	2.72	3.11
At5g24300.1	SS1	GT1	Trihelix	8265889	+	-912	8.94	2.72	2.81
At5g24300.1	SS1	GT1	Trihelix	8265914	+	-887	8.94	2.72	4.7
At5g24300.1	SS1	GT1	Trihelix	8266037	+	-764	8.94	2.72	3.41
At5g24300.1	SS1	GT1	Trihelix	8266113	+	-688	8.94	2.72	4.38
At5g24300.1	SS1	GT1	Trihelix	8266125	-	-676	8.94	2.72	3.17
At5g24300.1	SS1	GT1	Trihelix	8266149	+	-652	8.94	2.72	2.74
At5g24300.1	SS1	GT1	Trihelix	8266252	+	-549	8.94	2.72	3.05
At5g24300.1	SS1	GT1	Trihelix	8266342	-	-459	8.94	2.72	3.75
At5g24300.1	SS1	GT1	Trihelix	8266407	-	-394	8.94	2.72	3.61
At5g24300.1	SS1	GT1	Trihelix	8266463	-	-338	8.94	2.72	6.04
At5g24300.1	SS1	GT1	Trihelix	8266533	+	-268	8.94	2.72	6.67
At5g24300.1	SS1	GT1	Trihelix	8266554	+	-247	8.94	2.72	2.8
At5g24300.1	SS1	GT1	Trihelix	8266573	+	-228	8.94	2.72	2.83
At5g24300.1	SS1	GT1	Trihelix	8266624	-	-177	8.94	2.72	5.2
At5g24300.1	SS1	HAHB4	HD-ZIP	8265099	-	-1702	9.64	5.32	8.41
At5g24300.1	SS1	HAHB4	HD-ZIP	8265407	-	-1394	9.64	5.32	8.47
At5g24300.1	SS1	HAHB4	HD-ZIP	8265765	+	-1036	9.64	5.32	5.71
At5g24300.1	SS1	HAHB4	HD-ZIP	8266037	+	-764	9.64	5.32	5.35
At5g24300.1	SS1	HOX2a_HOX2a	- other	8264897	n.a.	-1904	n.a.	n.a.	n.a.
At5g24300.1	SS1	HOX2a_HOX2a	- other	8264996	n.a.	-1805	n.a.	n.a.	n.a.
At5g24300.1	SS1	HOX2a_HOX2a	- other	8265402	n.a.	-1399	n.a.	n.a.	n.a.
At5g24300.1	SS1	HOX2a_HOX2a	- other	8265761	n.a.	-1040	n.a.	n.a.	n.a.
At5g24300.1	SS1	HOX2a_HOX2a	- other	8266477	n.a.	-324	n.a.	n.a.	n.a.
At5g24300.1	SS1	HVH21	HD-KNOTTED	8264887	+	-1914	10.69	3.82	4.94
At5g24300.1	SS1	HVH21	HD-KNOTTED	8265369	+	-1432	10.69	3.82	4.26
At5g24300.1	SS1	HVH21	HD-KNOTTED	8265440	+	-1361	10.69	3.82	4.67
At5g24300.1	SS1	HVH21	HD-KNOTTED	8265457	-	-1344	10.69	3.82	6.41
At5g24300.1	SS1	HVH21	HD-KNOTTED	8265884	-	-917	10.69	3.82	4.19
At5g24300.1	SS1	HVH21	HD-KNOTTED	8265925	-	-876	10.69	3.82	3.86
At5g24300.1	SS1	ID1	C2H2(Zn)	8265346	-	-1455	11.02	5.71	7.79
At5g24300.1	SS1	ID1	C2H2(Zn)	8265725	+	-1076	11.02	5.71	6.07
At5g24300.1	SS1	MYB.PH3(2)	MYB	8266214	+	-587	12.96	8	9.57
At5g24300.1	SS1	NtERF2	AP2/EREBP	8265448	+	-1353	9.73	4.15	8.57
At5g24300.1	SS1	NtERF2	AP2/EREBP	8265449	-	-1352	9.73	4.15	8.57
At5g24300.1	SS1	NtERF2	AP2/EREBP	8265452	-	-1349	9.73	4.15	5.39
At5g24300.1	SS1	NtERF2	AP2/EREBP	8265454	+	-1347	9.73	4.15	4.44
At5g24300.1	SS1	NtERF2	AP2/EREBP	8265455	-	-1346	9.73	4.15	4.27
At5g24300.1	SS1	NtERF2	AP2/EREBP	8265458	-	-1343	9.73	4.15	5.57
At5g24300.1	SS1	NtERF2	AP2/EREBP	8265463	+	-1338	9.73	4.15	7.02
At5g24300.1	SS1	NtERF2	AP2/EREBP	8265466	+	-1335	9.73	4.15	8.65
At5g24300.1	SS1	NtERF2	AP2/EREBP	8265467	-	-1334	9.73	4.15	5.32
At5g24300.1	SS1	NtERF2	AP2/EREBP	8265490	-	-1311	9.73	4.15	6.31
At5g24300.1	SS1	O2	bZIP	8265815	+	-986	10.35	4.83	6.24
At5g24300.1	SS1	O2	bZIP	8265815	-	-986	10.35	4.83	6.24
At5g24300.1	SS1	O2	bZIP	8266411	-	-390	10.35	4.83	8.65
At5g24300.1	SS1	O2	bZIP	8266411	+	-390	10.35	4.83	8.38
At5g24300.1	SS1	P	MYB	8265274	+	-1527	10.19	4.94	6.33
At5g24300.1	SS1	P	MYB	8265532	+	-1269	10.19	4.94	5.19
At5g24300.1	SS1	P	MYB	8265600	-	-1201	10.19	4.94	9.35
At5g24300.1	SS1	PCF2	TCP	8266396	+	-405	12.22	6.53	8.63
At5g24300.1	SS1	RAV1(1)	AP2/EREBP	8264845	-	-1956	10.65	5.01	6.18
At5g24300.1	SS1	RAV1(1)	AP2/EREBP	8266583	-	-218	10.65	5.01	6.24
At5g24300.1	SS1	RAV1(1)	AP2/EREBP	8266607	-	-194	10.65	5.01	6.86
At5g24300.1	SS1	RAV1(1)	AP2/EREBP	8266634	-	-167	10.65	5.01	7.68
At5g24300.1	SS1	RAV1(1)	AP2/EREBP	8266773	-	-28	10.65	5.01	5.19
At5g24300.1	SS1	TaNAC69(2)	NAC	8264938	+	-1863	19.93	6.05	6.58
At5g24300.1	SS1	TBP	- other	8265792	-	-1009	10.98	5.16	5.34
At5g24300.1	SS1	TBP	- other	8265794	-	-1007	10.98	5.16	5.16
At5g24300.1	SS1	TEIL	AP2/EREBP	8264803	-	-1998	8.38	3.81	4.39
At5g24300.1	SS1	TEIL	AP2/EREBP	8264884	+	-1917	8.38	3.81	5.34
At5g24300.1	SS1	TEIL	AP2/EREBP	8265208	+	-1593	8.38	3.81	5.81
At5g24300.1	SS1	TEIL	AP2/EREBP	8265387	+	-1414	8.38	3.81	8.38
At5g24300.1	SS1	TEIL	AP2/EREBP	8265403	-	-1398	8.38	3.81	5.49
At5g24300.1	SS1	TEIL	AP2/EREBP	8265637	+	-1164	8.38	3.81	7.2
At5g24300.1	SS1	TEIL	AP2/EREBP	8265799	-	-1002	8.38	3.81	4.46
At5g24300.1	SS1	TEIL	AP2/EREBP	8266069	-	-732	8.38	3.81	5.15
At5g24300.1	SS1	TEIL	AP2/EREBP	8266140	+	-661	8.38	3.81	4.18
At5g24300.1	SS1	TEIL	AP2/EREBP	8266232	+	-569	8.38	3.81	4.47
At5g24300.1	SS1	TGA1	bZIP	8264887	+	-1914	10.84	5.81	6.4
At5g24300.1	SS1	TGA1	bZIP	8266188	+	-613	10.84	5.81	7.38
At5g24300.1	SS1	TGA1a	bZIP	8265815	-	-986	10.45	5.21	6.56
At5g24300.1	SS1	TGA1a	bZIP	8265815	+	-986	10.45	5.21	6.56
At5g24300.1	SS1	TGA1a	bZIP	8266411	-	-390	10.45	5.21	7.82
At5g24300.1	SS1	TGA1a	bZIP	8266411	+	-390	10.45	5.21	7.44
At5g24300.1	SS1	TSS	- other	8265744	n.a.	-1057	n.a.	n.a.	n.a.
At5g24300.1	SS1	TSS	- other	8266801	n.a.	0	n.a.	n.a.	n.a.
At5g24300.1	SS1	WRKY6	WRKY(Zn)	8265378	+	-1423	n.a.	n.a.	n.a.
At5g24300.1	SS1	WRKY11	WRKY(Zn)	8265378	+	-1423	n.a.	n.a.	n.a.
At5g24300.1	SS1	ZmHOX2a(1)	HD-HOX	8264820	-	-1981	7.33	4.29	6
At5g24300.1	SS1	ZmHOX2a(1)	HD-HOX	8264918	+	-1883	7.33	4.29	6.09
At5g24300.1	SS1	ZmHOX2a(1)	HD-HOX	8265017	+	-1784	7.33	4.29	4.71
At5g24300.1	SS1	ZmHOX2a(1)	HD-HOX	8265310	-	-1491	7.33	4.29	6.4
At5g24300.1	SS1	ZmHOX2a(1)	HD-HOX	8265315	+	-1486	7.33	4.29	6.4
At5g24300.1	SS1	ZmHOX2a(1)	HD-HOX	8265415	+	-1386	7.33	4.29	5.15
At5g24300.1	SS1	ZmHOX2a(1)	HD-HOX	8265571	+	-1230	7.33	4.29	5.66
At5g24300.1	SS1	ZmHOX2a(1)	HD-HOX	8265680	-	-1121	7.33	4.29	4.3
At5g24300.1	SS1	ZmHOX2a(1)	HD-HOX	8265761	+	-1040	7.33	4.29	5.96
At5g24300.1	SS1	ZmHOX2a(1)	HD-HOX	8265851	-	-950	7.33	4.29	4.76
At5g24300.1	SS1	ZmHOX2a(1)	HD-HOX	8266195	-	-606	7.33	4.29	4.33
At5g24300.1	SS1	ZmHOX2a(1)	HD-HOX	8266500	+	-301	7.33	4.29	5.15
At5g24300.1	SS1	ZmHOX2a(1)	HD-HOX	8266675	-	-126	7.33	4.29	4.95
At5g24300.1	SS1	ZmHOX2a(2)	HD-HOX	8264897	+	-1904	7.77	4.44	6.55
At5g24300.1	SS1	ZmHOX2a(2)	HD-HOX	8264996	+	-1805	7.77	4.44	6.55
At5g24300.1	SS1	ZmHOX2a(2)	HD-HOX	8265183	+	-1618	7.77	4.44	7.26
At5g24300.1	SS1	ZmHOX2a(2)	HD-HOX	8265272	+	-1529	7.77	4.44	5.74
At5g24300.1	SS1	ZmHOX2a(2)	HD-HOX	8265312	-	-1489	7.77	4.44	5.09
At5g24300.1	SS1	ZmHOX2a(2)	HD-HOX	8265313	+	-1488	7.77	4.44	5.09
At5g24300.1	SS1	ZmHOX2a(2)	HD-HOX	8265402	-	-1399	7.77	4.44	6.04
At5g24300.1	SS1	ZmHOX2a(2)	HD-HOX	8265475	+	-1326	7.77	4.44	4.99
At5g24300.1	SS1	ZmHOX2a(2)	HD-HOX	8265529	-	-1272	7.77	4.44	6.39
At5g24300.1	SS1	ZmHOX2a(2)	HD-HOX	8265786	+	-1015	7.77	4.44	6.39
At5g24300.1	SS1	ZmHOX2a(2)	HD-HOX	8266007	+	-794	7.77	4.44	4.96
At5g24300.1	SS1	ZmHOX2a(2)	HD-HOX	8266455	+	-346	7.77	4.44	6.39
At5g24300.1	SS1	ZmHOX2a(2)	HD-HOX	8266477	+	-324	7.77	4.44	6.39
At5g24300.1	SS1	ZmHOX2a(2)	HD-HOX	8266497	-	-304	7.77	4.44	5.23
At5g24300.1	SS1	ZmHOX2a(2)	HD-HOX	8266498	+	-303	7.77	4.44	4.54
At5g24300.1	SS1	ZmHOX2a(2)	HD-HOX	8266571	-	-230	7.77	4.44	5.74
At5g51820.1	PGM	AG	MADS	21086561	+	-1278	14.56	6.32	7.23
At5g51820.1	PGM	AG	MADS	21086610	-	-1327	14.56	6.32	7.22
At5g51820.1	PGM	AG	MADS	21087231	+	-1948	14.56	6.32	6.39
At5g51820.1	PGM	AGL1	MADS	21086610	-	-1327	14.15	5.44	6.93
At5g51820.1	PGM	AGL1	MADS	21087231	+	-1948	14.15	5.44	5.66
At5g51820.1	PGM	AGL3	MADS	21086561	+	-1278	13.32	5.79	7.17
At5g51820.1	PGM	AGL15	MADS	21085655	+	-372	12.09	4.48	6.15
At5g51820.1	PGM	AGL15	MADS	21085655	-	-372	12.09	4.48	6.15
At5g51820.1	PGM	AGL15	MADS	21086562	-	-1279	12.09	4.48	5.12
At5g51820.1	PGM	AGL15	MADS	21086562	+	-1279	12.09	4.48	6.92
At5g51820.1	PGM	AGP1	GATA	21085472	+	-189	10.11	5.45	7.64
At5g51820.1	PGM	AGP1	GATA	21085472	-	-189	10.11	5.45	5.82
At5g51820.1	PGM	AGP1	GATA	21086657	+	-1374	10.11	5.45	6.2
At5g51820.1	PGM	AGP1	GATA	21086657	-	-1374	10.11	5.45	6.75
At5g51820.1	PGM	AGP1	GATA	21086924	+	-1641	10.11	5.45	7.02
At5g51820.1	PGM	AGP1	GATA	21086987	+	-1704	10.11	5.45	5.69
At5g51820.1	PGM	AGP1	GATA	21087132	+	-1849	10.11	5.45	7.84
At5g51820.1	PGM	ALFIN1	HD-PHD	21085331	+	-48	11.23	4.16	5.2
At5g51820.1	PGM	ALFIN1	HD-PHD	21085967	+	-684	11.23	4.16	5.98
At5g51820.1	PGM	ALFIN1	HD-PHD	21086111	+	-828	11.23	4.16	8.91
At5g51820.1	PGM	ALFIN1	HD-PHD	21086114	+	-831	11.23	4.16	4.36
At5g51820.1	PGM	ALFIN1	HD-PHD	21086488	-	-1205	11.23	4.16	4.47
At5g51820.1	PGM	ARR10	GARP	21085692	+	-409	12.04	5.23	6.27
At5g51820.1	PGM	ARR10	GARP	21086430	+	-1147	12.04	5.23	8.02
At5g51820.1	PGM	ARR10	GARP	21086657	+	-1374	12.04	5.23	5.79
At5g51820.1	PGM	ARR10	GARP	21087259	+	-1976	12.04	5.23	5.69
At5g51820.1	PGM	AtLEC2	ABI3/VP1	21085409	+	-126	10.73	5.41	6.43
At5g51820.1	PGM	AtLEC2	ABI3/VP1	21086062	-	-779	10.73	5.41	6.87
At5g51820.1	PGM	AtLEC2	ABI3/VP1	21087044	+	-1761	10.73	5.41	6.53
At5g51820.1	PGM	bZIP_DOF	- other	21085311	n.a.	-28	n.a.	n.a.	n.a.
At5g51820.1	PGM	bZIP_DOF	- other	21085318	n.a.	-35	n.a.	n.a.	n.a.
At5g51820.1	PGM	bZIP_DOF	- other	21085322	n.a.	-39	n.a.	n.a.	n.a.
At5g51820.1	PGM	CBF	- other	21086798	-	-1515	7.24	3.98	4.61
At5g51820.1	PGM	DOF2	C2C2(Zn) Dof	21085311	+	-28	8.49	2.72	3.15
At5g51820.1	PGM	DOF2	C2C2(Zn) Dof	21085318	+	-35	8.49	2.72	3.73
At5g51820.1	PGM	DOF2	C2C2(Zn) Dof	21085322	+	-39	8.49	2.72	3.86
At5g51820.1	PGM	DOF2	C2C2(Zn) Dof	21085468	-	-185	8.49	2.72	4.1
At5g51820.1	PGM	DOF2	C2C2(Zn) Dof	21085606	-	-323	8.49	2.72	3.26
At5g51820.1	PGM	DOF2	C2C2(Zn) Dof	21085695	+	-412	8.49	2.72	3.57
At5g51820.1	PGM	DOF2	C2C2(Zn) Dof	21085979	-	-696	8.49	2.72	4.52
At5g51820.1	PGM	DOF2	C2C2(Zn) Dof	21086004	+	-721	8.49	2.72	4.49
At5g51820.1	PGM	DOF2	C2C2(Zn) Dof	21086081	+	-798	8.49	2.72	4.85
At5g51820.1	PGM	DOF2	C2C2(Zn) Dof	21086188	+	-905	8.49	2.72	5.69
At5g51820.1	PGM	DOF2	C2C2(Zn) Dof	21086203	+	-920	8.49	2.72	3.32
At5g51820.1	PGM	DOF2	C2C2(Zn) Dof	21086210	-	-927	8.49	2.72	5.79
At5g51820.1	PGM	DOF2	C2C2(Zn) Dof	21086255	-	-972	8.49	2.72	4.18
At5g51820.1	PGM	DOF2	C2C2(Zn) Dof	21086269	-	-986	8.49	2.72	3.86
At5g51820.1	PGM	DOF2	C2C2(Zn) Dof	21086305	+	-1022	8.49	2.72	4.4
At5g51820.1	PGM	DOF2	C2C2(Zn) Dof	21086318	-	-1035	8.49	2.72	4.66
At5g51820.1	PGM	DOF2	C2C2(Zn) Dof	21086339	+	-1056	8.49	2.72	4.73
At5g51820.1	PGM	DOF2	C2C2(Zn) Dof	21086403	-	-1120	8.49	2.72	3.32
At5g51820.1	PGM	DOF2	C2C2(Zn) Dof	21086478	-	-1195	8.49	2.72	5.3
At5g51820.1	PGM	DOF2	C2C2(Zn) Dof	21086524	-	-1241	8.49	2.72	2.93
At5g51820.1	PGM	DOF2	C2C2(Zn) Dof	21086607	+	-1324	8.49	2.72	3.34
At5g51820.1	PGM	DOF2	C2C2(Zn) Dof	21086641	+	-1358	8.49	2.72	4.91
At5g51820.1	PGM	DOF2	C2C2(Zn) Dof	21086653	-	-1370	8.49	2.72	3.58
At5g51820.1	PGM	DOF2	C2C2(Zn) Dof	21086816	-	-1533	8.49	2.72	6.76
At5g51820.1	PGM	DOF2	C2C2(Zn) Dof	21086908	+	-1625	8.49	2.72	4.83
At5g51820.1	PGM	DOF2	C2C2(Zn) Dof	21086972	+	-1689	8.49	2.72	3.85
At5g51820.1	PGM	DOF2	C2C2(Zn) Dof	21086976	+	-1693	8.49	2.72	4.22
At5g51820.1	PGM	DOF2	C2C2(Zn) Dof	21087008	+	-1725	8.49	2.72	3.86
At5g51820.1	PGM	DOF2	C2C2(Zn) Dof	21087013	-	-1730	8.49	2.72	5.56
At5g51820.1	PGM	DOF2	C2C2(Zn) Dof	21087078	+	-1795	8.49	2.72	2.92
At5g51820.1	PGM	DOF2	C2C2(Zn) Dof	21087080	-	-1797	8.49	2.72	3.54
At5g51820.1	PGM	DOF2	C2C2(Zn) Dof	21087092	+	-1809	8.49	2.72	3.62
At5g51820.1	PGM	DOF2	C2C2(Zn) Dof	21087196	+	-1913	8.49	2.72	4.02
At5g51820.1	PGM	DOF2	C2C2(Zn) Dof	21087235	+	-1952	8.49	2.72	5.04
At5g51820.1	PGM	GAMYB	MYB	21085827	-	-544	9.62	4.64	5.92
At5g51820.1	PGM	GAMYB	MYB	21085894	-	-611	9.62	4.64	5.92
At5g51820.1	PGM	GAMYB	MYB	21085917	-	-634	9.62	4.64	6.13
At5g51820.1	PGM	GAMYB	MYB	21085964	-	-681	9.62	4.64	5.06
[truncated: 356 more rows]

## Sheet: gene_overview
Supplementary table 2.2 Summary of predicted TFs of 12 starch metabolic genes (2 kb-upstream) from AthaMap Gene analysis
Starch Metabolic Gene (AGI code)	Starch Metabolic Gene (Gene name)	Factor	Family	Number of TFBS	Upstream orientation		Downstream orientation
Starch Metabolic Gene (AGI code)	Starch Metabolic Gene (Gene name)				+	-	+	-
At1g03310.1	ISA2/DBE1	ABI4(1)	AP2/EREBP	1	1	0	0	0
At1g03310.1	ISA2/DBE1	AG	MADS	2	2	0	0	0
At1g03310.1	ISA2/DBE1	AGL1	MADS	5	3	2	0	0
At1g03310.1	ISA2/DBE1	AGL15	MADS	2	0	2	0	0
At1g03310.1	ISA2/DBE1	AGL2	MADS	1	0	1	0	0
At1g03310.1	ISA2/DBE1	AGL3	MADS	2	1	1	0	0
At1g03310.1	ISA2/DBE1	AGP1	GATA	2	1	1	0	0
At1g03310.1	ISA2/DBE1	ALFIN1	HD-PHD	16	4	12	0	0
At1g03310.1	ISA2/DBE1	ARR10	GARP	3	2	1	0	0
At1g03310.1	ISA2/DBE1	ATHB1	HD-ZIP	2	2	0	0	0
At1g03310.1	ISA2/DBE1	AtSPL8	SBP	2	1	1	0	0
At1g03310.1	ISA2/DBE1	CBF	- other	3	2	1	0	0
At1g03310.1	ISA2/DBE1	DOF2	C2C2(Zn) Dof	30	10	20	0	0
At1g03310.1	ISA2/DBE1	GAMYB	MYB	13	9	4	0	0
At1g03310.1	ISA2/DBE1	GATA-1	C2C2(Zn) GATA	1	0	1	0	0
At1g03310.1	ISA2/DBE1	GT1	Trihelix	19	7	12	0	0
At1g03310.1	ISA2/DBE1	HAHB4	HD-ZIP	1	0	1	0	0
At1g03310.1	ISA2/DBE1	HVH21	HD-KNOTTED	11	7	4	0	0
At1g03310.1	ISA2/DBE1	ID1	C2H2(Zn)	3	1	2	0	0
At1g03310.1	ISA2/DBE1	MADS_MADS	- other	1	1		0
At1g03310.1	ISA2/DBE1	NtERF2	AP2/EREBP	11	7	4	0	0
At1g03310.1	ISA2/DBE1	P	MYB	5	3	2	0	0
At1g03310.1	ISA2/DBE1	PCF2	TCP	1	1	0	0	0
At1g03310.1	ISA2/DBE1	RAV	- other	2	2		0
At1g03310.1	ISA2/DBE1	RAV1(1)	AP2/EREBP	9	4	5	0	0
At1g03310.1	ISA2/DBE1	RAV1(2)	AP2/EREBP	5	0	5	0	0
At1g03310.1	ISA2/DBE1	TEIL	AP2/EREBP	10	8	2	0	0
At1g03310.1	ISA2/DBE1	TGA1	bZIP	2	0	2	0	0
At1g03310.1	ISA2/DBE1	TGA1a	bZIP	2	1	1	0	0
At1g03310.1	ISA2/DBE1	TSS	- other	1	0		1
At1g03310.1	ISA2/DBE1	ZmHOX2a(1)	HD-HOX	16	9	7	0	0
At1g03310.1	ISA2/DBE1	ZmHOX2a(2)	HD-HOX	5	2	3	0	0
At1g32900.1	GBSS	AGL3	MADS	1	1	0	0	0
At1g32900.1	GBSS	AGP1	GATA	1	1	0	0	0
At1g32900.1	GBSS	ALFIN1	HD-PHD	9	6	2	0	1
At1g32900.1	GBSS	ARF1	ABI3/VP1	1	0	1	0	0
At1g32900.1	GBSS	ARR10	GARP	3	0	3	0	0
At1g32900.1	GBSS	ATHB1	HD-ZIP	2	0	2	0	0
At1g32900.1	GBSS	AtLEC2	ABI3/VP1	2	0	2	0	0
At1g32900.1	GBSS	AtMYB77	MYB	2	1	1	0	0
At1g32900.1	GBSS	AtSPL3	SBP	3	1	2	0	0
At1g32900.1	GBSS	AtSPL8	SBP	3	2	1	0	0
At1g32900.1	GBSS	bZIP_DOF	- other	5	5		0
At1g32900.1	GBSS	bZIP910(2)	bZIP	1	0	1	0	0
At1g32900.1	GBSS	CBF	- other	5	2	3	0	0
At1g32900.1	GBSS	DOF2	C2C2(Zn) Dof	18	13	5	0	0
At1g32900.1	GBSS	GAMYB	MYB	9	4	5	0	0
At1g32900.1	GBSS	GT1	Trihelix	22	13	9	0	0
At1g32900.1	GBSS	HAHB4	HD-ZIP	4	3	1	0	0
At1g32900.1	GBSS	HOX2a_HOX2a	- other	2	2		0
At1g32900.1	GBSS	HVH21	HD-KNOTTED	6	2	4	0	0
At1g32900.1	GBSS	ID1	C2H2(Zn)	5	1	4	0	0
At1g32900.1	GBSS	MYB98	MYB	1	0	1	0	0
At1g32900.1	GBSS	MYC_MYB	- other	6	6		0
At1g32900.1	GBSS	NtERF2	AP2/EREBP	6	3	3	0	0
At1g32900.1	GBSS	O2	bZIP	9	3	6	0	0
At1g32900.1	GBSS	P	MYB	5	1	4	0	0
At1g32900.1	GBSS	PCF2	TCP	1	1	0	0	0
At1g32900.1	GBSS	RAV1(1)	AP2/EREBP	5	3	2	0	0
At1g32900.1	GBSS	RAV1(2)	AP2/EREBP	2	0	2	0	0
At1g32900.1	GBSS	STF1	bZIP	1	1	0	0	0
At1g32900.1	GBSS	TEIL	AP2/EREBP	9	3	6	0	0
At1g32900.1	GBSS	TGA1	bZIP	2	1	1	0	0
At1g32900.1	GBSS	TGA1a	bZIP	7	2	5	0	0
At1g32900.1	GBSS	TSS	- other	1	0		1
At1g32900.1	GBSS	ZmHOX2a(1)	HD-HOX	15	5	10	0	0
At1g32900.1	GBSS	ZmHOX2a(2)	HD-HOX	5	3	2	0	0
At1g76130.1	a-AMY2	AGL1	MADS	5	2	3	0	0
At1g76130.1	a-AMY2	AGL15	MADS	8	4	4	0	0
At1g76130.1	a-AMY2	AGL2	MADS	3	1	2	0	0
At1g76130.1	a-AMY2	AGL3	MADS	1	0	1	0	0
At1g76130.1	a-AMY2	ALFIN1	HD-PHD	7	3	4	0	0
At1g76130.1	a-AMY2	ARR1	GARP/ARR-B	2	2	0	0	0
At1g76130.1	a-AMY2	ARR10	GARP	5	2	3	0	0
At1g76130.1	a-AMY2	ARR2	GARP/ARR-B	2	2	0	0	0
At1g76130.1	a-AMY2	ATHB1	HD-ZIP	1	0	1	0	0
At1g76130.1	a-AMY2	AtLEC2	ABI3/VP1	1	1	0	0	0
At1g76130.1	a-AMY2	AtSPL3	SBP	2	1	1	0	0
At1g76130.1	a-AMY2	AtSPL8	SBP	4	2	2	0	0
At1g76130.1	a-AMY2	CBF	- other	1	0	1	0	0
At1g76130.1	a-AMY2	DOF2	C2C2(Zn) Dof	42	22	20	0	0
At1g76130.1	a-AMY2	GAMYB	MYB	5	4	1	0	0
At1g76130.1	a-AMY2	GT1	Trihelix	19	7	12	0	0
At1g76130.1	a-AMY2	HOX2a_HOX2a	- other	2	2		0
At1g76130.1	a-AMY2	HVH21	HD-KNOTTED	16	8	8	0	0
At1g76130.1	a-AMY2	ID1	C2H2(Zn)	1	1	0	0	0
At1g76130.1	a-AMY2	MADS_MADS	- other	2	2		0
At1g76130.1	a-AMY2	NtERF2	AP2/EREBP	12	5	7	0	0
At1g76130.1	a-AMY2	P	MYB	3	2	1	0	0
At1g76130.1	a-AMY2	RAV	- other	1	1		0
At1g76130.1	a-AMY2	RAV1(1)	AP2/EREBP	4	3	1	0	0
At1g76130.1	a-AMY2	RAV1(2)	AP2/EREBP	3	2	1	0	0
At1g76130.1	a-AMY2	TBP	- other	6	4	2	0	0
At1g76130.1	a-AMY2	TEIL	AP2/EREBP	9	6	3	0	0
At1g76130.1	a-AMY2	TSS	- other	2	1		1
At1g76130.1	a-AMY2	ZmHOX2a(1)	HD-HOX	11	6	5	0	0
At1g76130.1	a-AMY2	ZmHOX2a(2)	HD-HOX	9	4	5	0	0
At2g32290.1	b-AMY6	AG	MADS	2	2	0	0	0
At2g32290.1	b-AMY6	AGL1	MADS	3	2	1	0	0
At2g32290.1	b-AMY6	AGL15	MADS	8	4	4	0	0
At2g32290.1	b-AMY6	AGL2	MADS	2	1	1	0	0
At2g32290.1	b-AMY6	AGL3	MADS	2	1	1	0	0
At2g32290.1	b-AMY6	AGP1	GATA	3	1	2	0	0
At2g32290.1	b-AMY6	ALFIN1	HD-PHD	7	0	7	0	0
At2g32290.1	b-AMY6	ARR10	GARP	3	0	3	0	0
At2g32290.1	b-AMY6	AtERF-1	AP2/EREBP	1	1	0	0	0
At2g32290.1	b-AMY6	AtERF-2	AP2/EREBP	1	1	0	0	0
At2g32290.1	b-AMY6	AtERF-3	AP2/EREBP	1	1	0	0	0
At2g32290.1	b-AMY6	AtERF-4	AP2/EREBP	1	1	0	0	0
At2g32290.1	b-AMY6	AtERF-5	AP2/EREBP	1	1	0	0	0
At2g32290.1	b-AMY6	ATHB1	HD-ZIP	1	0	1	0	0
At2g32290.1	b-AMY6	AtLEC2	ABI3/VP1	4	2	2	0	0
At2g32290.1	b-AMY6	AtSPL3	SBP	1	1	0	0	0
At2g32290.1	b-AMY6	AtSPL8	SBP	3	1	2	0	0
At2g32290.1	b-AMY6	bZIP_DOF	- other	1	1		0
At2g32290.1	b-AMY6	DOF2	C2C2(Zn) Dof	28	19	9	0	0
At2g32290.1	b-AMY6	GAMYB	MYB	1	0	1	0	0
At2g32290.1	b-AMY6	GT1	Trihelix	24	14	10	0	0
At2g32290.1	b-AMY6	GT-3b	Trihelix	2	1	1	0	0
At2g32290.1	b-AMY6	HAHB4	HD-ZIP	2	1	1	0	0
At2g32290.1	b-AMY6	HOX2a_HOX2a	- other	2	2		0
At2g32290.1	b-AMY6	HVH21	HD-KNOTTED	11	5	6	0	0
At2g32290.1	b-AMY6	ID1	C2H2(Zn)	5	3	2	0	0
At2g32290.1	b-AMY6	MADS_MADS	- other	3	3		0
At2g32290.1	b-AMY6	NtERF2	AP2/EREBP	9	4	5	0	0
At2g32290.1	b-AMY6	O2	bZIP	3	2	1	0	0
At2g32290.1	b-AMY6	P	MYB	2	1	1	0	0
At2g32290.1	b-AMY6	RAV1(1)	AP2/EREBP	4	2	2	0	0
At2g32290.1	b-AMY6	RAV1(2)	AP2/EREBP	1	0	1	0	0
At2g32290.1	b-AMY6	smallRNA(fl3)	small RNAs	14	7	7	0	0
At2g32290.1	b-AMY6	smallRNA(i)	small RNAs	6	1	5	0	0
At2g32290.1	b-AMY6	smallRNA(i2)	small RNAs	5	4	1	0	0
At2g32290.1	b-AMY6	smallRNA(le3)	small RNAs	16	12	4	0	0
At2g32290.1	b-AMY6	smallRNA(s)	small RNAs	1	1	0	0	0
At2g32290.1	b-AMY6	smallRNA(s2)	small RNAs	1	0	1	0	0
At2g32290.1	b-AMY6	smallRNA(se3)	small RNAs	10	2	8	0	0
At2g32290.1	b-AMY6	smallRNA(si3)	small RNAs	12	4	8	0	0
At2g32290.1	b-AMY6	STF1	bZIP	1	0	1	0	0
At2g32290.1	b-AMY6	TaNAC69(2)	NAC	2	1	1	0	0
At2g32290.1	b-AMY6	TEIL	AP2/EREBP	6	2	4	0	0
At2g32290.1	b-AMY6	TGA1	bZIP	2	1	1	0	0
At2g32290.1	b-AMY6	TGA1a	bZIP	3	2	1	0	0
At2g32290.1	b-AMY6	TSS	- other	1	0		1
At2g32290.1	b-AMY6	ZmHOX2a(1)	HD-HOX	11	6	5	0	0
At2g32290.1	b-AMY6	ZmHOX2a(2)	HD-HOX	10	5	5	0	0
At2g39930.1	ISA1	AG	MADS	1	1	0	0	0
At2g39930.1	ISA1	AGL1	MADS	3	1	2	0	0
At2g39930.1	ISA1	AGL15	MADS	6	3	3	0	0
At2g39930.1	ISA1	AGL2	MADS	1	0	1	0	0
At2g39930.1	ISA1	AGL3	MADS	6	3	3	0	0
At2g39930.1	ISA1	AGP1	GATA	3	2	1	0	0
At2g39930.1	ISA1	ALFIN1	HD-PHD	4	1	3	0	0
At2g39930.1	ISA1	ARR10	GARP	4	2	2	0	0
At2g39930.1	ISA1	ATHB1	HD-ZIP	4	3	1	0	0
At2g39930.1	ISA1	AtLEC2	ABI3/VP1	3	2	1	0	0
At2g39930.1	ISA1	AtSPL3	SBP	4	1	3	0	0
At2g39930.1	ISA1	AtSPL8	SBP	7	3	4	0	0
At2g39930.1	ISA1	bZIP_DOF	- other	5	5		0
At2g39930.1	ISA1	CBF	- other	1	1	0	0	0
At2g39930.1	ISA1	DOF2	C2C2(Zn) Dof	27	15	12	0	0
At2g39930.1	ISA1	GAMYB	MYB	2	0	2	0	0
At2g39930.1	ISA1	GT1	Trihelix	29	17	12	0	0
At2g39930.1	ISA1	HAHB4	HD-ZIP	4	1	3	0	0
At2g39930.1	ISA1	HVH21	HD-KNOTTED	10	3	7	0	0
At2g39930.1	ISA1	ID1	C2H2(Zn)	2	0	2	0	0
At2g39930.1	ISA1	MADS_MADS	- other	2	2		0
At2g39930.1	ISA1	NtERF2	AP2/EREBP	10	5	5	0	0
At2g39930.1	ISA1	O2	bZIP	7	4	3	0	0
At2g39930.1	ISA1	OsbHLH66	bHLH	1	0	1	0	0
At2g39930.1	ISA1	PCF5	TCP	2	1	1	0	0
At2g39930.1	ISA1	RAV1(1)	AP2/EREBP	2	0	2	0	0
At2g39930.1	ISA1	RAV1(2)	AP2/EREBP	1	0	1	0	0
At2g39930.1	ISA1	smallRNA(le3)	small RNAs	1	0	1	0	0
At2g39930.1	ISA1	smallRNA(se3)	small RNAs	1	0	1	0	0
At2g39930.1	ISA1	smallRNA(si3)	small RNAs	3	2	1	0	0
At2g39930.1	ISA1	TaNAC69(2)	NAC	2	0	2	0	0
At2g39930.1	ISA1	TEIL	AP2/EREBP	15	11	4	0	0
At2g39930.1	ISA1	TGA1	bZIP	3	1	2	0	0
At2g39930.1	ISA1	TGA1a	bZIP	6	3	3	0	0
At2g39930.1	ISA1	TSS	- other	2	1		1
At2g39930.1	ISA1	ZmHOX2a(1)	HD-HOX	5	4	1	0	0
At2g39930.1	ISA1	ZmHOX2a(2)	HD-HOX	7	3	4	0	0
At3g46970.1	Stp,Cyt	AG	MADS	1	0	1	0	0
At3g46970.1	Stp,Cyt	AGL1	MADS	1	0	1	0	0
At3g46970.1	Stp,Cyt	AGL15	MADS	7	4	3	0	0
At3g46970.1	Stp,Cyt	AGL3	MADS	3	0	3	0	0
At3g46970.1	Stp,Cyt	AGP1	GATA	1	1	0	0	0
At3g46970.1	Stp,Cyt	ALFIN1	HD-PHD	12	7	5	0	0
At3g46970.1	Stp,Cyt	ARR10	GARP	3	2	1	0	0
At3g46970.1	Stp,Cyt	ATHB1	HD-ZIP	1	0	1	0	0
At3g46970.1	Stp,Cyt	AtLEC2	ABI3/VP1	3	1	2	0	0
At3g46970.1	Stp,Cyt	AtMYB77	MYB	1	0	1	0	0
At3g46970.1	Stp,Cyt	AtSPL3	SBP	2	1	1	0	0
At3g46970.1	Stp,Cyt	AtSPL8	SBP	2	2	0	0	0
At3g46970.1	Stp,Cyt	DOF2	C2C2(Zn) Dof	31	8	23	0	0
At3g46970.1	Stp,Cyt	GAMYB	MYB	3	0	3	0	0
At3g46970.1	Stp,Cyt	GT1	Trihelix	20	9	11	0	0
At3g46970.1	Stp,Cyt	HVH21	HD-KNOTTED	8	4	4	0	0
At3g46970.1	Stp,Cyt	ID1	C2H2(Zn)	1	1	0	0	0
At3g46970.1	Stp,Cyt	MYB.PH3(1)	MYB	1	0	1	0	0
At3g46970.1	Stp,Cyt	MYB98	MYB	1	1	0	0	0
At3g46970.1	Stp,Cyt	NtERF2	AP2/EREBP	6	3	3	0	0
At3g46970.1	Stp,Cyt	O2	bZIP	2	1	1	0	0
At3g46970.1	Stp,Cyt	OsbHLH66	bHLH	2	1	1	0	0
At3g46970.1	Stp,Cyt	P	MYB	1	1	0	0	0
At3g46970.1	Stp,Cyt	PCF2	TCP	1	0	1	0	0
At3g46970.1	Stp,Cyt	RAV	- other	1	1		0
At3g46970.1	Stp,Cyt	RAV1(1)	AP2/EREBP	5	0	5	0	0
At3g46970.1	Stp,Cyt	RAV1(2)	AP2/EREBP	10	5	5	0	0
At3g46970.1	Stp,Cyt	TaMYB80	MYB	2	1	1	0	0
At3g46970.1	Stp,Cyt	TaNAC69(2)	NAC	2	1	1	0	0
At3g46970.1	Stp,Cyt	TEIL	AP2/EREBP	14	4	10	0	0
At3g46970.1	Stp,Cyt	TGA1a	bZIP	2	1	1	0	0
At3g46970.1	Stp,Cyt	TSS	- other	1	0		1
At3g46970.1	Stp,Cyt	ZmHOX2a(1)	HD-HOX	12	8	4	0	0
At3g46970.1	Stp,Cyt	ZmHOX2a(2)	HD-HOX	3	1	2	0	0
At4g17090.1	b-AMY3	AGL1	MADS	3	3	0	0	0
At4g17090.1	b-AMY3	AGL15	MADS	4	2	2	0	0
At4g17090.1	b-AMY3	AGL2	MADS	1	1	0	0	0
At4g17090.1	b-AMY3	AGL3	MADS	1	1	0	0	0
At4g17090.1	b-AMY3	AGP1	GATA	1	0	1	0	0
At4g17090.1	b-AMY3	ALFIN1	HD-PHD	11	4	7	0	0
At4g17090.1	b-AMY3	ARR10	GARP	2	1	1	0	0
At4g17090.1	b-AMY3	ATHB1	HD-ZIP	1	0	1	0	0
At4g17090.1	b-AMY3	AtLEC2	ABI3/VP1	5	4	1	0	0
At4g17090.1	b-AMY3	AtMYB77	MYB	1	0	1	0	0
At4g17090.1	b-AMY3	AtSPL3	SBP	1	1	0	0	0
At4g17090.1	b-AMY3	AtSPL8	SBP	2	2	0	0	0
At4g17090.1	b-AMY3	bZIP_DOF	- other	4	4		0
At4g17090.1	b-AMY3	CBF	- other	5	4	1	0	0
At4g17090.1	b-AMY3	DOF2	C2C2(Zn) Dof	37	27	10	0	0
At4g17090.1	b-AMY3	GAMYB	MYB	2	2	0	0	0
At4g17090.1	b-AMY3	GT1	Trihelix	28	15	13	0	0
At4g17090.1	b-AMY3	HAHB4	HD-ZIP	1	1	0	0	0
At4g17090.1	b-AMY3	HVH21	HD-KNOTTED	10	4	6	0	0
At4g17090.1	b-AMY3	ID1	C2H2(Zn)	2	1	1	0	0
At4g17090.1	b-AMY3	MADS_MADS	- other	1	1		0
At4g17090.1	b-AMY3	MIR830*	MIR830	1	1	0	0	0
At4g17090.1	b-AMY3	MYB1	MYB	1	1	0	0	0
At4g17090.1	b-AMY3	MYB2	MYB	1	1	0	0	0
At4g17090.1	b-AMY3	MYB98	MYB	1	1	0	0	0
At4g17090.1	b-AMY3	MYC_MYB	- other	1	1		0
At4g17090.1	b-AMY3	NtERF2	AP2/EREBP	3	2	1	0	0
At4g17090.1	b-AMY3	O2	bZIP	5	2	3	0	0
At4g17090.1	b-AMY3	P	MYB	6	4	2	0	0
At4g17090.1	b-AMY3	RAV1(1)	AP2/EREBP	5	5	0	0	0
At4g17090.1	b-AMY3	RAV1(2)	AP2/EREBP	2	1	1	0	0
At4g17090.1	b-AMY3	TBP	- other	1	1	0	0	0
At4g17090.1	b-AMY3	TEIL	AP2/EREBP	6	4	2	0	0
At4g17090.1	b-AMY3	TGA1	bZIP	3	0	3	0	0
At4g17090.1	b-AMY3	TGA1a	bZIP	4	2	2	0	0
At4g17090.1	b-AMY3	TSS	- other	2	1		1
At4g17090.1	b-AMY3	ZmHOX2a(1)	HD-HOX	11	1	10	0	0
At4g17090.1	b-AMY3	ZmHOX2a(2)	HD-HOX	4	1	3	0	0
At4g18240.1	SS4	ABF1	bZIP	1	1	0	0	0
At4g18240.1	SS4	ABI4(1)	AP2/EREBP	1	0	1	0	0
At4g18240.1	SS4	AG	MADS	1	1	0	0	0
At4g18240.1	SS4	AGL1	MADS	4	2	2	0	0
At4g18240.1	SS4	AGL15	MADS	1	0	1	0	0
At4g18240.1	SS4	AGL2	MADS	2	1	1	0	0
At4g18240.1	SS4	AGL3	MADS	2	2	0	0	0
At4g18240.1	SS4	AGP1	GATA	2	2	0	0	0
At4g18240.1	SS4	ALFIN1	HD-PHD	15	9	6	0	0
At4g18240.1	SS4	ARR10	GARP	3	2	1	0	0
At4g18240.1	SS4	AtLEC2	ABI3/VP1	5	4	1	0	0
At4g18240.1	SS4	AtSPL3	SBP	2	1	1	0	0
At4g18240.1	SS4	AtSPL8	SBP	2	1	1	0	0
At4g18240.1	SS4	bZIP_bZIP	- other	1	1		0
At4g18240.1	SS4	bZIP_DOF	- other	7	7		0
At4g18240.1	SS4	CBF	- other	3	1	2	0	0
At4g18240.1	SS4	DOF2	C2C2(Zn) Dof	25	14	11	0	0
At4g18240.1	SS4	GAMYB	MYB	3	2	1	0	0
At4g18240.1	SS4	GT1	Trihelix	18	12	6	0	0
At4g18240.1	SS4	HAHB4	HD-ZIP	1	0	1	0	0
At4g18240.1	SS4	HOX2a_HOX2a	- other	5	5		0
At4g18240.1	SS4	HVH21	HD-KNOTTED	11	4	7	0	0
At4g18240.1	SS4	ID1	C2H2(Zn)	2	0	2	0	0
At4g18240.1	SS4	MADS_MADS	- other	2	2		0
At4g18240.1	SS4	MIR2937	MIR2937	1	1	0	0	0
At4g18240.1	SS4	NtERF2	AP2/EREBP	8	3	5	0	0
At4g18240.1	SS4	O2	bZIP	6	3	3	0	0
At4g18240.1	SS4	P	MYB	1	1	0	0	0
At4g18240.1	SS4	PCF2	TCP	1	1	0	0	0
At4g18240.1	SS4	RAV1(1)	AP2/EREBP	7	6	1	0	0
At4g18240.1	SS4	RAV1(2)	AP2/EREBP	3	3	0	0	0
At4g18240.1	SS4	TEIL	AP2/EREBP	8	4	4	0	0
At4g18240.1	SS4	TGA1	bZIP	1	1	0	0	0
At4g18240.1	SS4	TGA1a	bZIP	5	3	2	0	0
At4g18240.1	SS4	TSS	- other	2	1		1
At4g18240.1	SS4	WRKY26	WRKY(Zn)	1	1	0	0	0
At4g18240.1	SS4	WRKY38	WRKY(Zn)	1	1	0	0	0
At4g18240.1	SS4	WRKY43	WRKY(Zn)	1	1	0	0	0
At4g18240.1	SS4	ZmHOX2a(1)	HD-HOX	13	5	8	0	0
At4g18240.1	SS4	ZmHOX2a(2)	HD-HOX	10	4	6	0	0
At5g11720.1	AGLUlike-4	AGL1	MADS	1	1	0	0	0
At5g11720.1	AGLUlike-4	AGL15	MADS	2	1	1	0	0
At5g11720.1	AGLUlike-4	AGL2	MADS	2	1	1	0	0
At5g11720.1	AGLUlike-4	AGL3	MADS	2	1	1	0	0
At5g11720.1	AGLUlike-4	AGP1	GATA	4	2	2	0	0
At5g11720.1	AGLUlike-4	ALFIN1	HD-PHD	8	6	2	0	0
At5g11720.1	AGLUlike-4	ARR10	GARP	6	4	2	0	0
At5g11720.1	AGLUlike-4	AtLEC2	ABI3/VP1	3	1	2	0	0
At5g11720.1	AGLUlike-4	AtSPL3	SBP	1	0	1	0	0
At5g11720.1	AGLUlike-4	AtSPL8	SBP	4	2	2	0	0
At5g11720.1	AGLUlike-4	bZIP_DOF	- other	2	2		0
At5g11720.1	AGLUlike-4	CBF	- other	1	1	0	0	0
At5g11720.1	AGLUlike-4	CDC5	MYB	1	0	1	0	0
At5g11720.1	AGLUlike-4	DOF2	C2C2(Zn) Dof	33	16	17	0	0
At5g11720.1	AGLUlike-4	GAMYB	MYB	9	4	5	0	0
At5g11720.1	AGLUlike-4	GT1	Trihelix	16	9	7	0	0
At5g11720.1	AGLUlike-4	HOX2a_HOX2a	- other	8	8		0
At5g11720.1	AGLUlike-4	HVH21	HD-KNOTTED	8	4	4	0	0
At5g11720.1	AGLUlike-4	ID1	C2H2(Zn)	3	1	2	0	0
At5g11720.1	AGLUlike-4	MIR167D	MIR167	1	0	1	0	0
At5g11720.1	AGLUlike-4	MYC_MYB	- other	1	1		0
At5g11720.1	AGLUlike-4	NtERF2	AP2/EREBP	7	3	4	0	0
At5g11720.1	AGLUlike-4	O2	bZIP	1	0	1	0	0
At5g11720.1	AGLUlike-4	P	MYB	3	2	1	0	0
At5g11720.1	AGLUlike-4	RAV1(1)	AP2/EREBP	17	8	9	0	0
At5g11720.1	AGLUlike-4	RAV1(2)	AP2/EREBP	8	3	5	0	0
At5g11720.1	AGLUlike-4	TaNAC69(2)	NAC	1	1	0	0	0
At5g11720.1	AGLUlike-4	TEIL	AP2/EREBP	16	9	7	0	0
At5g11720.1	AGLUlike-4	TGA1a	bZIP	1	0	1	0	0
At5g11720.1	AGLUlike-4	TSS	- other	1	0		1
At5g11720.1	AGLUlike-4	ZmHOX2a(1)	HD-HOX	9	6	3	0	0
At5g11720.1	AGLUlike-4	ZmHOX2a(2)	HD-HOX	16	10	6	0	0
At5g24300.1	SS1	ABF1	bZIP	1	1	0	0	0
At5g24300.1	SS1	AG	MADS	3	0	3	0	0
At5g24300.1	SS1	AGL1	MADS	4	1	3	0	0
At5g24300.1	SS1	AGL15	MADS	2	1	1	0	0
At5g24300.1	SS1	AGL2	MADS	2	2	0	0	0
At5g24300.1	SS1	AGL3	MADS	3	1	2	0	0
At5g24300.1	SS1	AGP1	GATA	3	2	1	0	0
At5g24300.1	SS1	ALFIN1	HD-PHD	4	4	0	0	0
At5g24300.1	SS1	ARF1	ABI3/VP1	1	1	0	0	0
At5g24300.1	SS1	ATHB1	HD-ZIP	1	1	0	0	0
At5g24300.1	SS1	ATHB5	HD-ZIP	1	0	1	0	0
At5g24300.1	SS1	AtSPL3	SBP	4	2	2	0	0
At5g24300.1	SS1	AtSPL8	SBP	6	3	3	0	0
At5g24300.1	SS1	bZIP_DOF	- other	2	2		0
At5g24300.1	SS1	CBF	- other	1	1	0	0	0
At5g24300.1	SS1	DOF2	C2C2(Zn) Dof	31	12	19	0	0
At5g24300.1	SS1	GAMYB	MYB	6	2	4	0	0
At5g24300.1	SS1	GT1	Trihelix	31	17	14	0	0
At5g24300.1	SS1	HAHB4	HD-ZIP	4	2	2	0	0
At5g24300.1	SS1	HOX2a_HOX2a	- other	5	5		0
At5g24300.1	SS1	HVH21	HD-KNOTTED	6	3	3	0	0
At5g24300.1	SS1	ID1	C2H2(Zn)	2	1	1	0	0
At5g24300.1	SS1	MYB.PH3(2)	MYB	1	1	0	0	0
At5g24300.1	SS1	NtERF2	AP2/EREBP	10	4	6	0	0
At5g24300.1	SS1	O2	bZIP	4	2	2	0	0
At5g24300.1	SS1	P	MYB	3	2	1	0	0
At5g24300.1	SS1	PCF2	TCP	1	1	0	0	0
At5g24300.1	SS1	RAV1(1)	AP2/EREBP	5	0	5	0	0
At5g24300.1	SS1	TaNAC69(2)	NAC	1	1	0	0	0
At5g24300.1	SS1	TBP	- other	2	0	2	0	0
At5g24300.1	SS1	TEIL	AP2/EREBP	10	6	4	0	0
At5g24300.1	SS1	TGA1	bZIP	2	2	0	0	0
At5g24300.1	SS1	TGA1a	bZIP	4	2	2	0	0
At5g24300.1	SS1	TSS	- other	2	1		1
At5g24300.1	SS1	WRKY11	WRKY(Zn)	1	1	0	0	0
At5g24300.1	SS1	WRKY6	WRKY(Zn)	1	1	0	0	0
At5g24300.1	SS1	ZmHOX2a(1)	HD-HOX	13	7	6	0	0
At5g24300.1	SS1	ZmHOX2a(2)	HD-HOX	16	11	5	0	0
At5g51820.1	PGM	AG	MADS	3	2	1	0	0
At5g51820.1	PGM	AGL1	MADS	2	1	1	0	0
At5g51820.1	PGM	AGL15	MADS	4	2	2	0	0
At5g51820.1	PGM	AGL3	MADS	1	1	0	0	0
At5g51820.1	PGM	AGP1	GATA	7	5	2	0	0
At5g51820.1	PGM	ALFIN1	HD-PHD	5	4	1	0	0
At5g51820.1	PGM	ARR10	GARP	4	4	0	0	0
At5g51820.1	PGM	AtLEC2	ABI3/VP1	3	2	1	0	0
At5g51820.1	PGM	bZIP_DOF	- other	3	3		0
At5g51820.1	PGM	CBF	- other	1	0	1	0	0
At5g51820.1	PGM	DOF2	C2C2(Zn) Dof	34	20	14	0	0
At5g51820.1	PGM	GAMYB	MYB	8	0	8	0	0
At5g51820.1	PGM	GATA-1	C2C2(Zn) GATA	1	1	0	0	0
At5g51820.1	PGM	GATA-2	C2C2(Zn) GATA	1	1	0	0	0
At5g51820.1	PGM	GATA-3	C2C2(Zn) GATA	1	1	0	0	0
At5g51820.1	PGM	GATA-4	C2C2(Zn) GATA	1	1	0	0	0
At5g51820.1	PGM	GT1	Trihelix	26	14	12	0	0
At5g51820.1	PGM	GT-3b	Trihelix	1	0	1	0	0
At5g51820.1	PGM	HOX2a_HOX2a	- other	4	4		0
At5g51820.1	PGM	HVH21	HD-KNOTTED	8	5	3	0	0
At5g51820.1	PGM	ID1	C2H2(Zn)	7	4	3	0	0
At5g51820.1	PGM	MADS_MADS	- other	1	1		0
At5g51820.1	PGM	MIR1888	MIR1888	1	1	0	0	0
At5g51820.1	PGM	MYC_MYB	- other	1	1		0
At5g51820.1	PGM	NtERF2	AP2/EREBP	3	1	2	0	0
At5g51820.1	PGM	O2	bZIP	7	4	3	0	0
At5g51820.1	PGM	P	MYB	6	4	2	0	0
At5g51820.1	PGM	RAV1(1)	AP2/EREBP	7	3	4	0	0
At5g51820.1	PGM	RAV1(2)	AP2/EREBP	2	1	1	0	0
At5g51820.1	PGM	smallRNA(le3)	small RNAs	5	5	0	0	0
At5g51820.1	PGM	smallRNA(si3)	small RNAs	4	4	0	0	0
At5g51820.1	PGM	STF1	bZIP	3	2	1	0	0
At5g51820.1	PGM	TaMYB80	MYB	1	0	1	0	0
At5g51820.1	PGM	TEIL	AP2/EREBP	8	5	3	0	0
At5g51820.1	PGM	TGA1	bZIP	4	3	1	0	0
At5g51820.1	PGM	TGA1a	bZIP	6	3	3	0	0
At5g51820.1	PGM	TSS	- other	2	1		1
At5g51820.1	PGM	ZmHOX2a(1)	HD-HOX	12	2	10	0	0
At5g51820.1	PGM	ZmHOX2a(2)	HD-HOX	14	6	8	0	0
At5g64860.1	DPE1	AGL1	MADS	1	0	1	0	0
At5g64860.1	DPE1	AGL15	MADS	7	3	4	0	0
At5g64860.1	DPE1	AGP1	GATA	1	0	1	0	0
At5g64860.1	DPE1	ALFIN1	HD-PHD	22	13	9	0	0
At5g64860.1	DPE1	ARR10	GARP	2	2	0	0	0
At5g64860.1	DPE1	ATHB1	HD-ZIP	2	1	1	0	0
At5g64860.1	DPE1	ATHB5	HD-ZIP	1	1	0	0	0
At5g64860.1	DPE1	AtLEC2	ABI3/VP1	2	0	2	0	0
At5g64860.1	DPE1	AtSPL3	SBP	2	1	1	0	0
At5g64860.1	DPE1	AtSPL8	SBP	4	2	2	0	0
At5g64860.1	DPE1	bZIP_bZIP	- other	1	1		0
At5g64860.1	DPE1	bZIP_DOF	- other	3	3		0
At5g64860.1	DPE1	CDC5	MYB	4	1	3	0	0
At5g64860.1	DPE1	DOF2	C2C2(Zn) Dof	33	20	13	0	0
At5g64860.1	DPE1	GAMYB	MYB	4	1	3	0	0
At5g64860.1	DPE1	GT1	Trihelix	16	7	9	0	0
At5g64860.1	DPE1	HAHB4	HD-ZIP	1	0	1	0	0
At5g64860.1	DPE1	HOX2a_HOX2a	- other	6	6		0
At5g64860.1	DPE1	HVH21	HD-KNOTTED	8	5	3	0	0
At5g64860.1	DPE1	ID1	C2H2(Zn)	6	3	3	0	0
At5g64860.1	DPE1	MADS_MADS	- other	2	2		0
At5g64860.1	DPE1	MYC_MYB	- other	1	1		0
At5g64860.1	DPE1	NtERF2	AP2/EREBP	12	8	4	0	0
At5g64860.1	DPE1	O2	bZIP	6	3	3	0	0
At5g64860.1	DPE1	OsbHLH66	bHLH	2	1	1	0	0
At5g64860.1	DPE1	P	MYB	4	2	2	0	0
At5g64860.1	DPE1	PCF2	TCP	1	1	0	0	0
At5g64860.1	DPE1	PCF5	TCP	1	0	1	0	0
At5g64860.1	DPE1	RAV1(1)	AP2/EREBP	8	2	6	0	0
At5g64860.1	DPE1	RAV1(2)	AP2/EREBP	7	1	6	0	0
At5g64860.1	DPE1	TEIL	AP2/EREBP	12	7	5	0	0
At5g64860.1	DPE1	TGA1a	bZIP	6	3	3	0	0
At5g64860.1	DPE1	TSS	- other	1	0		1
At5g64860.1	DPE1	ZmHOX2a(1)	HD-HOX	12	5	7	0	0
At5g64860.1	DPE1	ZmHOX2a(2)	HD-HOX	14	6	8	0	0

## Sheet: common Factors in 12 genes
Supplementary table 2.3 Common TFs predicted in 12 starch metabolic genes
Factor	Number of genes	Family	Sum of TFBSs in total	Theoretical Number of TFBSs	Ratio (occurrence/theoretical)
ALFIN1	12	HD-PHD	120	109.93	1.09
DOF2	12	C2C2(Zn) Dof	369	370.49	1
GAMYB	12	MYB	65	63.55	1.02
GT1	12	Trihelix	268	289.83	0.92
HVH21	12	HD-KNOTTED	113	106.03	1.07
ID1	12	C2H2(Zn)	39	31.53	1.24
NtERF2	12	AP2/EREBP	97	93.7	1.04
RAV1(1)	12	AP2/EREBP	78	62.55	1.25
TEIL	12	AP2/EREBP	123	121.24	1.01
TSS	12	- other	18	4.99	3.61
ZmHOX2a(1)	12	HD-HOX	140	152.05	0.92
ZmHOX2a(2)	12	HD-HOX	113	99.75	1.13
AGL1	11	MADS	32	21.74	1.47
AGL3	11	MADS	24	14.76	1.63
AGL15	11	MADS	51	52.92	0.96
AGP1	11	GATA	28	21.78	1.29
ARR10	11	GARP	38	30.86	1.23
AtSPL8	11	SBP	39	29.53	1.32
P	11	MYB	39	42.28	0.92
RAV1(2)	11	AP2/EREBP	44	46.28	0.95
TGA1a	11	bZIP	46	28.6	1.61
AtLEC2	10	ABI3/VP1	31	28.05	1.11
AtSPL3	10	SBP	22	15.03	1.46
O2	10	bZIP	50	34.96	1.43
ATHB1	9	HD-ZIP	15	13.38	1.12
bZIP_DOF	9	- other	32	16.55	1.93
CBF	9	- other	21	224.48	0.09
AGL2	8	MADS	14	11.15	1.26
HAHB4	8	HD-ZIP	18	18.29	0.98
HOX2a_HOX2a	8	- other	34	35.57	0.96
MADS_MADS	8	- other	14	6.22	2.25
TGA1	8	bZIP	19	10.77	1.76
AG	7	MADS	13	9.31	1.4
PCF2	6	TCP	6	7.52	0.8
MYC_MYB	5	- other	10	7.49	1.33
TaNAC69(2)	5	NAC	8	6.2	1.29
AtMYB77	3	MYB	4	3.59	1.11
MYB98	3	MYB	3	2.07	1.45
OsbHLH66	3	bHLH	5	1.37	3.65
RAV	3	- other	4	5.75	0.7
smallRNA(le3)	3	small RNAs	22	61.86	0.36
smallRNA(si3)	3	small RNAs	19	94.75	0.2
STF1	3	bZIP	5	1.88	2.66
TBP	3	- other	9	69.08	0.13
ABF1	2	bZIP	2	0.49	4.11
ABI4(1)	2	AP2/EREBP	2	2.58	0.77
ARF1	2	ABI3/VP1	2	0.93	2.14
ATHB5	2	HD-ZIP	2	1.43	1.4
bZIP_bZIP	2	- other	2	0.21	9.61
CDC5	2	MYB	5	2.33	2.15
GATA-1	2	C2C2(Zn) GATA	2	1.99	1
GT-3b	2	Trihelix	3	0.99	3.03
PCF5	2	TCP	3	2.83	1.06
smallRNA(se3)	2	small RNAs	11	66.97	0.16
TaMYB80	2	MYB	3	5.2	0.58
ARR1	1	GARP/ARR-B	2	1.76	1.14
ARR2	1	GARP/ARR-B	2	2.77	0.72
AtERF-1	1	AP2/EREBP	1	0.13	7.65
AtERF-2	1	AP2/EREBP	1	0.13	7.65
AtERF-3	1	AP2/EREBP	1	0.36	2.75
AtERF-4	1	AP2/EREBP	1	0.4	2.51
AtERF-5	1	AP2/EREBP	1	0.13	7.65
bZIP910(2)	1	bZIP	1	0.09	10.57
GATA-2	1	C2C2(Zn) GATA	1	0.86	1.16
GATA-3	1	C2C2(Zn) GATA	1	0.86	1.16
GATA-4	1	C2C2(Zn) GATA	1	0.86	1.16
MIR167D	1	MIR167	1	0.04	23.88
MIR830*	1	MIR830	1	0.05	22.17
MIR1888	1	MIR1888	1	0.05	20.19
MIR2937	1	MIR2937	1	0.05	21.13
MYB.PH3(1)	1	MYB	1	1.72	0.58
MYB.PH3(2)	1	MYB	1	1.54	0.65
MYB1	1	MYB	1	0.19	5.16
MYB2	1	MYB	1	1.09	0.92
smallRNA(fl3)	1	small RNAs	14	68.97	0.2
smallRNA(i)	1	small RNAs	6	49.09	0.12
smallRNA(i2)	1	small RNAs	5	34.36	0.15
smallRNA(s)	1	small RNAs	1	32.08	0.03
smallRNA(s2)	1	small RNAs	1	10.26	0.1
WRKY6	1	WRKY(Zn)	1	0.6	1.67
WRKY11	1	WRKY(Zn)	1	0.37	2.68
WRKY26	1	WRKY(Zn)	1	0.76	1.32
WRKY38	1	WRKY(Zn)	1	0.63	1.59
WRKY43	1	WRKY(Zn)	1	0.63	1.59
ABI3	0	ABI3/VP1	0	0.18	0
ABI4(2)	0	AP2/EREBP	0	2.41	0
ABI5	0	bZIP	0	0.14	0
ANAC019	0	NAC	0	0.02	0
ANAC055	0	NAC	0	0.02	0
ANAC072	0	NAC	0	0.02	0
ANT	0	AP2/EREBP	0	0.06	0
AREB1	0	bZIP	0	0.02	0
AREB2	0	bZIP	0	0.02	0
AtCCA1	0	MYB	0	0.06	0
AtERF-7	0	AP2/EREBP	0	0.07	0
ATHB9	0	HD-ZIP	0	0.06	0
AtLHY	0	MYB	0	0.06	0
ATML1	0	HD-ZIP	0	0.03	0
AtMYB15	0	MYB	0	0.04	0
AtMYB44	0	MYB	0	0.1	0
AtMYB84	0	MYB	0	0.05	0
AtMYC2	0	bHLH	0	0.13	0
AtSR1	0	CAMTA	0	0.09	0
AtTINY2	0	AP2/EREBP	0	0.13	0
AtWER	0	MYB	0	0.18	0
BZIP12	0	bZIP	0	0.04	0
bZIP910(1)	0	bZIP	0	0.07	0
bZIP911(1)	0	bZIP	0	0.02	0
bZIP911(2)	0	bZIP	0	0.03	0
DREB1A	0	AP2/EREBP	0	0.11	0
DREB1B	0	AP2/EREBP	0	0.03	0
DREB1C	0	AP2/EREBP	0	0.03	0
DREB2A	0	AP2/EREBP	0	0.09	0
E2Fa	0	E2F/DP	0	0.46	0
E2Fb	0	E2F/DP	0	0.12	0
E2Fc	0	E2F/DP	0	0.55	0
E2Fd	0	E2F/DP	0	0.55	0
E2Fe	0	E2F/DP	0	0.08	0
E2Ff	0	E2F/DP	0	0.02	0
EIN3	0	AP2/EREBP	0	0.41	0
FUS3	0	ABI3/VP1	0	0.23	0
GT-1	0	Trihelix	0	0.75	0
GT-2	0	Trihelix	0	0.1	0
HY5	0	bZIP	0	0.5	0
MIR156A-F	0	MIR156	0	0.05	0
MIR156G	0	MIR156	0	0.05	0
MIR156H	0	MIR156	0	0.05	0
MIR157A-C	0	MIR157	0	0.05	0
MIR157D	0	MIR157	0	0.05	0
MIR158A	0	MIR158	0	0.04	0
MIR158B	0	MIR158	0	0.04	0
MIR159A	0	MIR159	0	0.05	0
MIR159B	0	MIR159	0	0.05	0
MIR159C	0	MIR159	0	0.05	0
MIR160A-C	0	MIR160	0	0.02	0
MIR161.1	0	MIR161	0	0.04	0
MIR161.2	0	MIR161	0	0.04	0
MIR162A/B	0	MIR162	0	0.03	0
MIR163	0	MIR163	0	0.04	0
MIR164A/B	0	MIR164	0	0.05	0
MIR164C	0	MIR164	0	0.05	0
MIR165A/B	0	MIR165	0	0.03	0
MIR166A-G	0	MIR166	0	0.04	0
MIR167A/B	0	MIR167	0	0.04	0
MIR167C	0	MIR167	0	0.04	0
MIR168A/B	0	MIR168	0	0.03	0
MIR169A	0	MIR169	0	0.04	0
MIR169B/C	0	MIR169	0	0.04	0
MIR169D-G	0	MIR169	0	0.04	0
MIR169G*	0	MIR169	0	0.03	0
MIR169H-N	0	MIR169	0	0.04	0
MIR170	0	MIR170	0	0.04	0
MIR171A	0	MIR171	0	0.03	0
MIR171B/C	0	MIR171	0	0.04	0
MIR172A/B	0	MIR172	0	0.05	0
MIR172B*	0	MIR172	0	0.04	0
MIR172C/D	0	MIR172	0	0.05	0
MIR172E	0	MIR172	0	0.05	0
MIR173	0	MIR173	0	0.04	0
MIR1886.1	0	MIR1886	0	0.06	0
MIR1886.2	0	MIR1886	0	0.05	0
MIR1886.3	0	MIR1886	0	0.05	0
MIR1887	0	MIR1887	0	0.04	0
MIR2111A*	0	MIR2111	0	0.03	0
MIR2111A/B	0	MIR2111	0	0.05	0
MIR2111B*	0	MIR2111	0	0.04	0
MIR2112-3P	0	MIR2112	0	0.05	0
MIR2112-5P	0	MIR2112	0	0.04	0
MIR2933A/B	0	MIR2933	0	0.06	0
MIR2934	0	MIR2934	0	0.04	0
MIR2935	0	MIR2935	0	0.04	0
MIR2936	0	MIR2936	0	0.05	0
MIR2938	0	MIR2938	0	0.05	0
MIR2939	0	MIR2939	0	0.04	0
MIR319A/B	0	MIR319	0	0.04	0
MIR319C	0	MIR319	0	0.04	0
MIR3434	0	MIR3434	0	0.05	0
MIR3434*	0	MIR3434	0	0.04	0
MIR3440B-3P	0	MIR3440	0	0.05	0
MIR3440B-5P	0	MIR3440	0	0.05	0
MIR390A/B	0	MIR390	0	0.04	0
MIR391	0	MIR391	0	0.04	0
MIR3932A/B	0	MIR3932	0	0.05	0
MIR3933	0	MIR3933	0	0.05	0
MIR393A/B	0	MIR393	0	0.03	0
MIR394A/B	0	MIR394	0	0.04	0
MIR395A/D/E	0	MIR395	0	0.05	0
MIR395B/C/F	0	MIR395	0	0.05	0
MIR396A	0	MIR396	0	0.05	0
MIR396B	0	MIR396	0	0.05	0
MIR397A	0	MIR397	0	0.04	0
MIR397B	0	MIR397	0	0.05	0
MIR398A	0	MIR398	0	0.04	0
MIR398B/C	0	MIR398	0	0.04	0
MIR399A	0	MIR399	0	0.04	0
MIR399B/C	0	MIR399	0	0.04	0
MIR399D	0	MIR399	0	0.03	0
MIR399E	0	MIR399	0	0.04	0
MIR399F	0	MIR399	0	0.04	0
MIR400	0	MIR400	0	0.05	0
MIR401	0	MIR401	0	0.05	0
MIR402	0	MIR402	0	0.05	0
MIR403	0	MIR403	0	0.05	0
MIR404	0	MIR404	0	0.02	0
MIR405A/B/D	0	MIR405	0	0.03	0
MIR406	0	MIR406	0	0.05	0
MIR407	0	MIR407	0	0.05	0
MIR408	0	MIR408	0	0.03	0
MIR413	0	MIR413	0	0.05	0
MIR414	0	MIR414	0	0.06	0
MIR415	0	MIR415	0	0.05	0
MIR416	0	MIR416	0	0.04	0
MIR417	0	MIR417	0	0.05	0
MIR418	0	MIR418	0	0.05	0
MIR419	0	MIR419	0	0.05	0
MIR420	0	MIR420	0	0.05	0
MIR4221	0	MIR4221	0	0.05	0
MIR4227	0	MIR4227	0	0.04	0
MIR4228	0	MIR4228	0	0.04	0
MIR4239	0	MIR4239	0	0.05	0
MIR4240	0	MIR4240	0	0.04	0
MIR4243	0	MIR4243	0	0.05	0
MIR426	0	MIR426	0	0.05	0
MIR447A/B	0	MIR447	0	0.05	0
MIR447C	0	MIR447	0	0.05	0
MIR472	0	MIR472	0	0.05	0
MIR771	0	MIR771	0	0.03	0
MIR773	0	MIR773	0	0.05	0
MIR773B	0	MIR773	0	0.05	0
MIR773B*	0	MIR773	0	0.04	0
MIR774	0	MIR774	0	0.04	0
MIR774B	0	MIR774	0	0.05	0
MIR774B*	0	MIR774	0	0.05	0
MIR775	0	MIR775	0	0.04	0
MIR776	0	MIR776	0	0.05	0
MIR777	0	MIR777	0	0.04	0
MIR778	0	MIR778	0	0.04	0
MIR779.1	0	MIR779	0	0.05	0
MIR779.2	0	MIR779	0	0.05	0
MIR780.1	0	MIR780	0	0.04	0
MIR780.2	0	MIR780	0	0.05	0
MIR781	0	MIR781	0	0.05	0
MIR782	0	MIR782	0	0.04	0
MIR783	0	MIR783	0	0.04	0
MIR822	0	MIR822	0	0.04	0
MIR823	0	MIR823	0	0.05	0
MIR824	0	MIR824	0	0.05	0
MIR825	0	MIR825	0	0.04	0
MIR826	0	MIR826	0	0.05	0
MIR827	0	MIR827	0	0.04	0
MIR828	0	MIR828	0	0.05	0
MIR829.1	0	MIR829	0	0.04	0
MIR829.2	0	MIR829	0	0.05	0
MIR830	0	MIR830	0	0.05	0
MIR831	0	MIR831	0	0.04	0
MIR832-3P	0	MIR832	0	0.04	0
MIR832-5P	0	MIR832	0	0.04	0
MIR833-3P	0	MIR833	0	0.04	0
MIR833-5P	0	MIR833	0	0.05	0
MIR834	0	MIR834	0	0.05	0
MIR835-3P	0	MIR835	0	0.05	0
MIR835-5P	0	MIR835	0	0.05	0
MIR836	0	MIR836	0	0.03	0
MIR837-3P	0	MIR837	0	0.05	0
MIR837-5P	0	MIR837	0	0.05	0
MIR838	0	MIR838	0	0.05	0
MIR839	0	MIR839	0	0.04	0
MIR840	0	MIR840	0	0.04	0
MIR841	0	MIR841	0	0.04	0
MIR841B	0	MIR841	0	0.04	0
MIR841B*	0	MIR841	0	0.04	0
MIR842	0	MIR842	0	0.05	0
MIR843	0	MIR843	0	0.05	0
MIR844	0	MIR844	0	0.05	0
MIR844*	0	MIR844	0	0.05	0
MIR845A	0	MIR845	0	0.05	0
MIR845B	0	MIR845	0	0.05	0
MIR846	0	MIR846	0	0.05	0
MIR847	0	MIR847	0	0.04	0
MIR848	0	MIR848	0	0.04	0
MIR849	0	MIR849	0	0.05	0
MIR850	0	MIR850	0	0.04	0
MIR851-3P	0	MIR851	0	0.05	0
MIR851-5P	0	MIR851	0	0.03	0
MIR852	0	MIR852	0	0.04	0
MIR853	0	MIR853	0	0.03	0
MIR854A-E	0	MIR854	0	0.05	0
MIR855	0	MIR855	0	0.05	0
MIR856	0	MIR856	0	0.04	0
MIR857	0	MIR857	0	0.05	0
MIR858	0	MIR858	0	0.05	0
MIR859	0	MIR859	0	0.05	0
MIR860	0	MIR860	0	0.04	0
MIR861-3P	0	MIR861	0	0.05	0
MIR861-5P	0	MIR861	0	0.04	0
MIR862-3P	0	MIR862	0	0.05	0
MIR862-5P	0	MIR862	0	0.03	0
MIR863-3P	0	MIR863	0	0.05	0
MIR863-5P	0	MIR863	0	0.05	0
MIR864-3P	0	MIR864	0	0.05	0
MIR864-5P	0	MIR864	0	0.05	0
MIR865-3P	0	MIR865	0	0.05	0
MIR865-5P	0	MIR865	0	0.05	0
MIR866-3P	0	MIR866	0	0.05	0
MIR866-5P	0	MIR866	0	0.05	0
MIR867	0	MIR867	0	0.05	0
MIR868	0	MIR868	0	0.05	0
MIR869.1	0	MIR869	0	0.05	0
MIR869.2	0	MIR869	0	0.05	0
MIR870	0	MIR870	0	0.05	0
NAM	0	NAC	0	0.2	0
OsCBT	0	CAMTA	0	0.18	0
PDF2	0	HD-ZIP	0	0.03	0
PIF3(1)	0	bHLH	0	0.23	0
PIF3(2)	0	bHLH	0	0.19	0
RAP2.2	0	AP2/EREBP	0	1.42	0
smallRNA(l2)	0	small RNAs	0	7.27	0
SPL1	0	SBP	0	0.08	0
SPL14	0	SBP	0	1.03	0
SPL4	0	SBP	0	0.14	0
SPL5	0	SBP	0	0.08	0
SPL7	0	SBP	0	0.07	0
SUP	0	C2H2(Zn)	0	0.1	0
TAC1	0	C2H2(Zn)	0	0.47	0
TaNAC69(1)	0	NAC	0	0.02	0
WRKY18	0	WRKY(Zn)	0	1.15	0
WRKY40	0	WRKY(Zn)	0	0.13	0
WRKY62	0	WRKY(Zn)	0	0.13	0
ZAP1	0	WRKY(Zn)	0	0.87	0

## Sheet: mi-smallRNA_summary
Total number of gene IDs detected: 12
Number of predicted smallRNA regulated genes (italicized): 1
Number of predicted miRNA regulated genes (bold): 6
At1g03310	At1g76130	At2g32290
At1g32900	At3g46970
At2g39930	At5g24300
At4g17090	At5g51820
At4g18240	At5g64860
At5g11720

## Sheet: Matrix-based screening
Transcription factors with binding sites determined by matrix-based screenings				Total Numbers:
				Factors:	51
				Families:	21
				Binding sites:	9878456
Factor	Family	Species	Reference
CBF	- other	several species	Shahmuradov IA, Gammerman AJ, Hancock JM, Bramley PM, Solovyev VV. 2003 PlantProm: a database of plant promoter sequences. Nucleic Acids Res 31: 114-7. PubMed
TBP	- other	several species	Shahmuradov IA, Gammerman AJ, Hancock JM, Bramley PM, Solovyev VV. 2003 PlantProm: a database of plant promoter sequences. Nucleic Acids Res 31: 114-7. PubMed
ARF1	ABI3/VP1	Arabidopsis thaliana	Ulmasov T, Hagen G, Guilfoyle TJ. 1997. ARF1, a transcription factor that binds to auxin response elements. Science 276: 1865-8. PubMed
AtLEC2	ABI3/VP1	Arabidopsis thaliana	Braybrook SA, Stone SL, Park S, Bui AQ, Le BH, Fischer RL, Goldberg RB, Harada JJ. 2006. Genes directly regulated by LEAFY COTYLEDON2 provide insight into the control of embryo maturation and somatic embryogenesis. Proc Natl Acad Sci U S A 103: 3468-73. PubMed
ABI4(1)	AP2/EREBP	Zea mays	Niu X, Helentjaris T, Bate NJ. 2002 Maize ABI4 binds coupling element1 in abscisic acid and sugar response genes. Plant Cell 14: 2565-75. PubMed
ABI4(2)	AP2/EREBP	Zea mays	Niu X, Helentjaris T, Bate NJ. 2002 Maize ABI4 binds coupling element1 in abscisic acid and sugar response genes. Plant Cell 14: 2565-75. PubMed
ANT	AP2/EREBP	Arabidopsis thaliana	DNA binding properties of the Arabidopsis floral development protein AINTEGUMENTA. 2000 Erratum in: Nucleic Acids Res 2001 Mar 1;29(5):1261. Nucleic Acids Res 28: 4076-82.PubMed
NtERF2	AP2/EREBP	Nicotiana tabacum	Hao D, Ohme-Takagi M, Yamasaki K. 2003 A modified sensor chip for surface plasmon resonance enables a rapid determination of sequence specificity of DNA-binding proteins. FEBS Lett 536: 151-6. PubMed
RAV1(1)	AP2/EREBP	Arabidopsis thaliana	Kagaya Y, Ohmiya K, Hattori T. 1999 RAV1, a novel DNA-binding protein, binds to bipartite recognition sequence through two distinct DNA-binding domains uniquely found in higher plants. Nucleic Acids Res 27: 470-8. PubMed
RAV1(2)	AP2/EREBP	Arabidopsis thaliana	Kagaya Y, Ohmiya K, Hattori T. 1999 RAV1, a novel DNA-binding protein, binds to bipartite recognition sequence through two distinct DNA-binding domains uniquely found in higher plants. Nucleic Acids Res 27: 470-8. PubMed
TEIL	AP2/EREBP	Nicotiana tabacum	Kosugi S, Ohashi Y. 2000 Cloning and DNA-binding properties of a tobacco Ethylene-Insensitive3 (EIN3) homolog. Nucleic Acids Res 28: 960-7. PubMed
OsbHLH66	bHLH	Oryza sativa	Xue GP. 2005. A CELD-fusion method for rapid determination of the DNA-binding sequence specificity of novel plant DNA-binding proteins. Plant J 41: 638-49. PubMed
PIF3(1)	bHLH	Arabidopsis thaliana	Martinez-Garcia JF, Huq E, Quail PH. 2000 Direct targeting of light signals to a promoter element-bound transcription factor. Science 288: 859-63. PubMed
PIF3(2)	bHLH	Arabidopsis thaliana	Martinez-Garcia JF, Huq E, Quail PH. 2000 Direct targeting of light signals to a promoter element-bound transcription factor. Science 288: 859-63. PubMed
ABF1	bZIP	Arabidopsis thaliana	Choi H, Hong J, Ha J, Kang J, Kim SY. 2000 ABFs, a family of ABA-responsive element binding factors. J Biol Chem 275: 1723-30. PubMed
bZIP910(1)	bZIP	Antirrhinum majus	Martinez-Garcia JF, Moyano E, Alcocer MJ, Martin C. 1998 Two bZIP proteins from Antirrhinum flowers preferentially bind a hybrid C-box/G-box motif and help to define a new sub-family of bZIP transcription factors. Plant J 13: 489-505. PubMed
bZIP910(2)	bZIP	Antirrhinum majus	Martinez-Garcia JF, Moyano E, Alcocer MJ, Martin C. 1998 Two bZIP proteins from Antirrhinum flowers preferentially bind a hybrid C-box/G-box motif and help to define a new sub-family of bZIP transcription factors. Plant J 13: 489-505. PubMed
bZIP911(1)	bZIP	Antirrhinum majus	Martinez-Garcia JF, Moyano E, Alcocer MJ, Martin C. 1998 Two bZIP proteins from Antirrhinum flowers preferentially bind a hybrid C-box/G-box motif and help to define a new sub-family of bZIP transcription factors. Plant J 13: 489-505. PubMed
bZIP911(2)	bZIP	Antirrhinum majus	Martinez-Garcia JF, Moyano E, Alcocer MJ, Martin C. 1998 Two bZIP proteins from Antirrhinum flowers preferentially bind a hybrid C-box/G-box motif and help to define a new sub-family of bZIP transcription factors. Plant J 13: 489-505. PubMed
O2	bZIP	Zea mays	Izawa T, Foster R, Chua NH. 1993 Plant bZIP protein DNA binding specificity. J Mol Biol 230: 1131-44. PubMed
STF1	bZIP	Glycine max	Song YH, Yoo CM, Hong AP, Kim SH, Jeong HJ, Shin SY, Kim HJ, Yun DJ, Lim CO, Bahk JD, Lee SY, Nagao RT, Key JL, Hong JC. 2008. DNA Binding Study Identifies C-box and Hybrid C/G-box or C/A-box Motifs as High-Affinity Binding Sites for STF1 and HY5 Proteins. Plant Physiol :(Epub ahead of print). PubMed
TGA1	bZIP	Arabidopsis thaliana	Schindler U, Beckmann H, Cashmore AR. 1992 TGA1 and G-box binding factors: two distinct classes of Arabidopsis leucine zipper proteins compete for the G-box-like element TGACGTGG. Plant Cell 4: 1309-19. PubMed
TGA1a	bZIP	Nicotiana tabacum	Izawa T, Foster R, Chua NH. 1993 Plant bZIP protein DNA binding specificity. J Mol Biol 230: 1131-44. PubMed
DOF2	C2C2(Zn) Dof	Zea mays	Yanagisawa S, Schmidt RJ. 1999 Diversity and similarity among recognition sequences of Dof transcription factors. Plant J 17: 209-14. PubMed
ID1	C2H2(Zn)	Zea mays	Kozaki A, Hake S, Colasanti J. 2004 The maize ID1 flowering time regulator is a zinc finger protein with novel DNA binding properties. Nucleic Acids Res 32: 1710-20. PubMed
OsCBT	CAMTA	Oryza sativa	Choi MS, Kim MC, Yoo JH, Moon BC, Koo SC, Park BO, Lee JH, Koo YD, Han HJ, Lee SY, Chung WS, Lim CO, Cho MJ. 2005. Isolation of a calmodulin-binding transcription factor from rice (Oryza sativa L.). J Biol Chem 280: 40820-31. PubMed
ARR10	GARP	Arabidopsis thaliana	Hosoda K, Imamura A, Katoh E, Hatta T, Tachiki M, Yamada H, Mizuno T, Yamazaki T. 2002 Molecular structure of the GARP family of plant Myb-related DNA binding motifs of the Arabidopsis response regulators. Plant Cell 14: 2015-29. PubMed
AGP1	GATA	Nicotiana tabacum	Sugimoto K, Takeda S, Hirochika H. 2003 Transcriptional activation mediated by binding of a plant GATA-type zinc finger protein AGP1 to the AG-motif (AGATCCAA) of the wound-inducible Myb gene NtMyb2. Plant J 36: 550-64. PubMed
ZmHOX2a(1)	HD-HOX	Zea mays	Kirch T, Bitter S, Kisters-Woike B, Werr W. 1998. The two homeodomains of the ZmHox2a gene from maize originated as an internal gene duplication and have evolved different target site specificities. Nucleic Acids Res 26: 4714-20. PubMed
ZmHOX2a(2)	HD-HOX	Zea mays	Kirch T, Bitter S, Kisters-Woike B, Werr W. 1998. The two homeodomains of the ZmHox2a gene from maize originated as an internal gene duplication and have evolved different target site specificities. Nucleic Acids Res 26: 4714-20. PubMed
HVH21	HD-KNOTTED	Hordeum vulgare	Krusell L, Rasmussen I, Gausing K. 1997 DNA binding sites recognised in vitro by a knotted class 1 homeodomain protein encoded by the hooded gene, k, in barley (Hordeum vulgare). FEBS Lett 408: 25-9. PubMed
ALFIN1	HD-PHD	Medicago sativa	Bastola DR, Pethe VV, Winicov I. 1998 Alfin1, a novel zinc-finger protein in alfalfa roots that binds to promoter elements in the salt-inducible MsPRP2 gene. Plant Mol Biol 38: 1123-35.PubMed
ATHB1	HD-ZIP	Arabidopsis thaliana	Sessa G, Morelli G, Ruberti I. 1993 The Athb-1 and -2 HD-Zip domains homodimerize forming complexes of different DNA binding specificities. EMBO J 12: 3507-17. PubMed
ATHB5	HD-ZIP	Arabidopsis thaliana	Johannesson H, Wang Y, Engstrom P. 2001. DNA-binding and dimerization preferences of Arabidopsis homeodomain-leucine zipper transcription factors in vitro. Plant Mol Biol. 45:63-73. PubMed
ATHB9	HD-ZIP	Arabidopsis thaliana	Sessa G, Steindler C, Morelli G, Ruberti I. 1998 The Arabidopsis Athb-8, -9 and -14 genes are members of a small gene family coding for highly related HD-ZIP proteins. Plant Mol Biol 38: 609-22. PubMed
HAHB4	HD-ZIP	Helianthus anuus	Palena CM, Gonzalez DH, Chan RL. 1999 A monomer-dimer equilibrium modulates the interaction of the sunflower homeodomain leucine-zipper protein Hahb-4 with DNA. Biochem J 341: 81-7. PubMed
AG	MADS	Arabidopsis thaliana	Huang H, Mizukami Y, Hu Y, Ma H. 1993 Isolation and characterization of the binding sequences for the product of the Arabidopsis floral homeotic gene AGAMOUS. Nucleic Acids Res 21: 4769-76. PubMed
AGL1	MADS	Arabidopsis thaliana	Huang H, Tudor M, Su T, Zhang Y, Hu Y, Ma H. 1996. DNA binding properties of two Arabidopsis MADS domain proteins: binding consensus and dimer formation. Plant Cell 8: 81-94. PubMed
AGL15	MADS	Arabidopsis thaliana	Tang W, Perry SE. 2003 Binding site selection for the plant MADS domain protein AGL15: an in vitro and in vivo study. J Biol Chem 278: 28154-9. PubMed
AGL2	MADS	Arabidopsis thaliana	Huang H, Tudor M, Su T, Zhang Y, Hu Y, Ma H. 1996. DNA binding properties of two Arabidopsis MADS domain proteins: binding consensus and dimer formation. Plant Cell 8: 81-94. PubMed
AGL3	MADS	Arabidopsis thaliana	Huang H, Tudor M, Weiss CA, Hu Y, Ma H. 1995 The Arabidopsis MADS-box gene AGL3 is widely expressed and encodes a sequence-specific DNA-binding protein. Plant Mol Biol 28: 549-67. PubMed
AtMYB15	MYB	Arabidopsis thaliana	Romero I, Fuertes A, Benito MJ, Malpica JM, Leyva A, Paz-Ares J. 1998 More than 80R2R3-MYB regulatory genes in the genome of Arabidopsis thaliana. Plant J 14: 273-84. PubMed
AtMYB77	MYB	Arabidopsis thaliana	Romero I, Fuertes A, Benito MJ, Malpica JM, Leyva A, Paz-Ares J. 1998 More than 80R2R3-MYB regulatory genes in the genome of Arabidopsis thaliana. Plant J 14: 273-84. PubMed
AtMYB84	MYB	Arabidopsis thaliana	Romero I, Fuertes A, Benito MJ, Malpica JM, Leyva A, Paz-Ares J. 1998 More than 80R2R3-MYB regulatory genes in the genome of Arabidopsis thaliana. Plant J 14: 273-84. PubMed
CDC5	MYB	Arabidopsis thaliana	Hirayama T, Shinozaki K. 1996. A cdc5+ homolog of a higher plant, Arabidopsis thaliana. Proc Natl Acad Sci U S A. 93:13371-6. PubMed
GAMYB	MYB	Hordeum vulgare	Gubler F, Raventos D, Keys M, Watts R, Mundy J, Jacobsen JV. 1999. Target genes and regulatory domains of the GAMYB transcriptional activator in cereal aleurone. Plant J. 17:1-9. PubMed
MYB.PH3(1)	MYB	Petunia hybrida	Solano R, Nieto C, Avila J, Canas L, Diaz I, Paz-Ares J. 1995. Dual DNA binding specificity of a petal epidermis-specific MYB transcription factor (MYB.Ph3) from Petunia hybrida. EMBO J. 14:1773-84. PubMed
MYB.PH3(2)	MYB	Petunia hybrida	Solano R, Nieto C, Avila J, Canas L, Diaz I, Paz-Ares J. 1995 Dual DNA binding specificity of a petal epidermis-specific MYB transcription factor (MYB.Ph3) from Petunia hybrida. EMBO J 14: 1773-84. PubMed
P	MYB	Zea mays	Grotewold E, Drummond BJ, Bowen B, Peterson T. 1994. The myb-homologous P gene controls phlobaphene pigmentation in maize floral organs by directly activating a flavonoid biosynthetic gene subset. Cell. 76:543-53. PubMed
TaMYB80	MYB	Triticum aestivum	Xue GP. 2005. A CELD-fusion method for rapid determination of the DNA-binding sequence specificity of novel plant DNA-binding proteins. Plant J 41: 638-49. PubMed
TaNAC69(1)	NAC	Triticum aestivum	Xue GP, Bower NI, McIntyre CL, Riding GA, Kazan K, Shorter R. 2006. TaNAC69 from the NAC superfamily of transcription factors is up-regulated by abiotic stresses in wheat and recognises two consensus DNA-binding sequences. Funct Plant Biol 33: 43-57.
TaNAC69(2)	NAC	Triticum aestivum	Xue GP, Bower NI, McIntyre CL, Riding GA, Kazan K, Shorter R. 2006. TaNAC69 from the NAC superfamily of transcription factors is up-regulated by abiotic stresses in wheat and recognises two consensus DNA-binding sequences. Funct Plant Biol 33: 43-57.
AtSPL3	SBP	Arabidopsis thaliana	Birkenbihl RP, Jach G, Saedler H, Huijser P. 2005. Functional dissection of the plant-specific SBP-domain: overlap of the DNA-binding and nuclear localization domains. J Mol Biol 352: 585-96. PubMed
AtSPL8	SBP	Arabidopsis thaliana	Birkenbihl RP, Jach G, Saedler H, Huijser P. 2005. Functional dissection of the plant-specific SBP-domain: overlap of the DNA-binding and nuclear localization domains. J Mol Biol 352: 585-96. PubMed
SPL14	SBP	Arabidopsis thaliana	Liang X, Nazarenus TJ, Stone JM. 2008. Identification of a Consensus DNA-Binding Site for the Arabidopsis thaliana SBP Domain Transcription Factor, AtSPL14, and Binding Kinetics by Surface Plasmon Resonance. Biochemistry 47: 3645-53. PubMed
PCF2	TCP	Oryza sativa	Kosugi S, Ohashi Y. 2002 DNA binding and dimerization specificity and potential targets for the TCP protein family. Plant J 30: 337-48. PubMed
PCF5	TCP	Oryza sativa	Kosugi S, Ohashi Y. 2002 DNA binding and dimerization specificity and potential targets for the TCP protein family. Plant J 30: 337-48. PubMed
GT1	Trihelix	Nicotiana tabacum	Ouwerkerk PB, Trimborn TO, Hilliou F, Memelink J. 1999 Nuclear factors GT-1 and 3AF1 interact with multiple sequences within the promoter of the Tdc gene from Madagascar periwinkle: GT-1 is involved in UV light-induced expression. Mol Gen Genet 261: 610-22.PubMed
ZAP1	WRKY(Zn)	Arabidopsis thaliana	de Pater S, Greco V, Pham K, Memelink J, Kijne J. 1996 Characterization of a zinc-dependent transcriptional activator from Arabidopsis. Nucleic Acids Res 24: 4624-31.PubMed

## Sheet: pattern-based screening
Transcription factors with binding sites determined by pattern-based screenings							Total Numbers:
							Factors:	64
							Families:	15
							Binding sites:	133750
Factor	Family	Species	Reference
ABI3	ABI3/VP1	Arabidopsis thaliana	Reidt W, Wohlfarth T, Ellerstrom M, Czihal A, Tewes A, Ezcurra I, Rask L, Baumlein H. 2000. Gene regulation during late embryogenesis: the RY motif of maturation-specific gene promoters is a direct target of the FUS3 gene product. Plant J. 21:401-8. PubMed
FUS3	ABI3/VP1	Arabidopsis thaliana	Reidt W, Wohlfarth T, Ellerstrom M, Czihal A, Tewes A, Ezcurra I, Rask L, Baumlein H. 2000. Gene regulation during late embryogenesis: the RY motif of maturation-specific gene promoters is a direct target of the FUS3 gene product. Plant J. 21:401-8. PubMed
AtERF-1	AP2/EREBP	Arabidopsis thaliana	Fujimoto SY, Ohta M, Usui A, Shinshi H, Ohme-Takagi M. 2000. Arabidopsis ethylene-responsive element binding factors act as transcriptional activators or repressors of GCC box-mediated gene expression. Plant Cell. 12:393-404.PubMed
AtERF-2	AP2/EREBP	Arabidopsis thaliana	Fujimoto SY, Ohta M, Usui A, Shinshi H, Ohme-Takagi M. 2000. Arabidopsis ethylene-responsive element binding factors act as transcriptional activators or repressors of GCC box-mediated gene expression. Plant Cell. 12:393-404.PubMed
AtERF-3	AP2/EREBP	Arabidopsis thaliana	Fujimoto SY, Ohta M, Usui A, Shinshi H, Ohme-Takagi M. 2000. Arabidopsis ethylene-responsive element binding factors act as transcriptional activators or repressors of GCC box-mediated gene expression. Plant Cell. 12:393-404.PubMed
AtERF-4	AP2/EREBP	Arabidopsis thaliana	Fujimoto SY, Ohta M, Usui A, Shinshi H, Ohme-Takagi M. 2000. Arabidopsis ethylene-responsive element binding factors act as transcriptional activators or repressors of GCC box-mediated gene expression. Plant Cell. 12:393-404.PubMed
AtERF-5	AP2/EREBP	Arabidopsis thaliana	Fujimoto SY, Ohta M, Usui A, Shinshi H, Ohme-Takagi M. 2000. Arabidopsis ethylene-responsive element binding factors act as transcriptional activators or repressors of GCC box-mediated gene expression. Plant Cell. 12:393-404.PubMed
AtERF-7	AP2/EREBP	Arabidopsis thaliana	Song CP, Agarwal M, Ohta M, Guo Y, Halfter U, Wang P, Zhu JK. 2005. Role of an Arabidopsis AP2/EREBP-type transcriptional repressor in abscisic acid and drought stress responses. Plant Cell 17: 2384-96. PubMed
AtTINY2	AP2/EREBP	Arabidopsis thaliana	Wei G, Pan Y, Lei J, Zhu YX. 2005. Molecular cloning, phylogenetic analysis, expressional profiling and in vitro studies of TINY2 from Arabidopsis thaliana. J Biochem Mol Biol 38: 440-6. PubMed
DREB1A	AP2/EREBP	Arabidopsis thaliana	Maruyama K, Sakuma Y, Kasuga M, Ito Y, Seki M, Goda H, Shimada Y, Yoshida S, Shinozaki K, Yamaguchi-Shinozaki K. 2004. Identification of cold-inducible downstream genes of the Arabidopsis DREB1A/CBF3 transcriptional factor using two microarray systems. : Plant J. 38:982-93. PubMed
			Narusaka Y, Nakashima K, Shinwari ZK, Sakuma Y, Furihata T, Abe H, Narusaka M, Shinozaki K, Yamaguchi-Shinozaki K. 2003. Interaction between two cis-acting elements, ABRE and DRE, in ABA-dependent expression of Arabidopsis rd29A gene in response to dehydration and high-salinity stresses. Plant J. 34:137-48. PubMed
			Gilmour SJ, Zarka DG, Stockinger EJ, Salazar MP, Houghton JM, Thomashow MF. 1998. Low temperature regulation of the Arabidopsis CBF family of AP2 transcriptional activators as an early step in cold-induced COR gene expression. Plant J. 16:433-42. PubMed
			Sakuma Y, Maruyama K, Osakabe Y, Qin F, Seki M, Shinozaki K, Yamaguchi-Shinozaki K. 2006. Functional analysis of an Arabidopsis transcription factor, DREB2A, involved in drought-responsive gene expression. Plant Cell 18: 1292-309. PubMed
DREB1B	AP2/EREBP	Arabidopsis thaliana	Stockinger EJ, Gilmour SJ, Thomashow MF. 1997. Arabidopsis thaliana CBF1 encodes an AP2 domain-containing transcriptional activator that binds to the C-repeat/DRE, a cis-acting DNA regulatory element that stimulates transcription in response to low temperature and water deficit. Proc Natl Acad Sci U S A. 94:1035-40. PubMed
			Gilmour SJ, Zarka DG, Stockinger EJ, Salazar MP, Houghton JM, Thomashow MF. 1998. Low temperature regulation of the Arabidopsis CBF family of AP2 transcriptional activators as an early step in cold-induced COR gene expression. Plant J. 16:433-42. PubMed
DREB1C	AP2/EREBP	Arabidopsis thaliana	Gilmour SJ, Zarka DG, Stockinger EJ, Salazar MP, Houghton JM, Thomashow MF. 1998. Low temperature regulation of the Arabidopsis CBF family of AP2 transcriptional activators as an early step in cold-induced COR gene expression. Plant J. 16:433-42. PubMed
DREB2A	AP2/EREBP	Arabidopsis thaliana	Narusaka Y, Nakashima K, Shinwari ZK, Sakuma Y, Furihata T, Abe H, Narusaka M, Shinozaki K, Yamaguchi-Shinozaki K. 2003. Interaction between two cis-acting elements, ABRE and DRE, in ABA-dependent expression of Arabidopsis rd29A gene in response to dehydration and high-salinity stresses. Plant J. 34:137-48. PubMed
			Sakuma Y, Maruyama K, Osakabe Y, Qin F, Seki M, Shinozaki K, Yamaguchi-Shinozaki K. 2006. Functional analysis of an Arabidopsis transcription factor, DREB2A, involved in drought-responsive gene expression. Plant Cell 18: 1292-309. PubMed
EIN3	AP2/EREBP	Arabidopsis thaliana	Konishi M, Yanagisawa S. 2008. Ethylene signaling in Arabidopsis involves feedback regulation via the elaborate control of EBF2 expression by EIN3. Plant J 55: 821-31. PubMed
RAP2.2	AP2/EREBP	Arabidopsis thaliana	Welsch R, Maass D, Voegel T, Dellapenna D, Beyer P. 2007. Transcription factor RAP2.2 and its interacting partner SINAT2: stable elements in the carotenogenesis of Arabidopsis leaves. Plant Physiol 145: 1073-85. PubMed
AtMYC2	bHLH	Arabidopsis thaliana	Yadav V, Mallappa C, Gangappa SN, Bhatia S, Chattopadhyay S. 2005. A basic helix-loop-helix transcription factor in Arabidopsis, MYC2, acts as a repressor of blue light-mediated photomorphogenic growth. Plant Cell 17: 1953-66.PubMed
ABI5	bZIP	Arabidopsis thaliana	Bensmihen S, Rippa S, Lambert G, Jublot D, Pautot V, Granier F, Giraudat J, Parcy F. 2002. The homologous ABI5 and EEL transcription factors function antagonistically to fine-tune gene expression during late embryogenesis. Plant Cell. 14:1391-403. PubMed
			Carles C, Bies-Etheve N, Aspart L, Leon-Kloosterziel KM, Koornneef M, Echeverria M, Delseny M. 2002. Regulation of Arabidopsis thaliana Em genes: role of ABI5. : Plant J. 30:373-83. PubMed
AREB1	bZIP	Arabidopsis thaliana	Narusaka Y, Nakashima K, Shinwari ZK, Sakuma Y, Furihata T, Abe H, Narusaka M, Shinozaki K, Yamaguchi-Shinozaki K. 2003. Interaction between two cis-acting elements, ABRE and DRE, in ABA-dependent expression of Arabidopsis rd29A gene in response to dehydration and high-salinity stresses. Plant J. 34:137-48. PubMed
AREB2	bZIP	Arabidopsis thaliana	Narusaka Y, Nakashima K, Shinwari ZK, Sakuma Y, Furihata T, Abe H, Narusaka M, Shinozaki K, Yamaguchi-Shinozaki K. 2003. Interaction between two cis-acting elements, ABRE and DRE, in ABA-dependent expression of Arabidopsis rd29A gene in response to dehydration and high-salinity stresses. Plant J. 34:137-48. PubMed
BZIP12	bZIP	Arabidopsis thaliana	Bensmihen S, Rippa S, Lambert G, Jublot D, Pautot V, Granier F, Giraudat J, Parcy F. 2002. The homologous ABI5 and EEL transcription factors function antagonistically to fine-tune gene expression during late embryogenesis. Plant Cell. 14:1391-403. PubMed
HY5	bZIP	Arabidopsis thaliana	Chattopadhyay S, Ang LH, Puente P, Deng XW, Wei N. 1998. Arabidopsis bZIP protein HY5 directly interacts with light-responsive promoters in mediating light control of gene expression. Plant Cell. 10:673-83. PubMed
			Cluis CP, Mouchel CF, Hardtke CS. 2004. The Arabidopsis transcription factor HY5 integrates light and hormone signaling pathways. Plant J. 38:332-47. PubMed
			Song YH, Yoo CM, Hong AP, Kim SH, Jeong HJ, Shin SY, Kim HJ, Yun DJ, Lim CO, Bahk JD, Lee SY, Nagao RT, Key JL, Hong JC. 2008. DNA Binding Study Identifies C-box and Hybrid C/G-box or C/A-box Motifs as High-Affinity Binding Sites for STF1 and HY5 Proteins. Plant Physiol : (Epub ahead of print). PubMed
GATA-1	C2C2(Zn) GATA	Arabidopsis thaliana	Teakle GR, Manfield IW, Graham JF, Gilmartin PM. 2002. Arabidopsis thaliana GATA factors: organisation, expression and DNA-binding characteristics. Plant Mol Biol. 50:43-57. PubMed
GATA-2	C2C2(Zn) GATA	Arabidopsis thaliana	Teakle GR, Manfield IW, Graham JF, Gilmartin PM. 2002. Arabidopsis thaliana GATA factors: organisation, expression and DNA-binding characteristics. Plant Mol Biol. 50:43-57. PubMed
GATA-3	C2C2(Zn) GATA	Arabidopsis thaliana	Teakle GR, Manfield IW, Graham JF, Gilmartin PM. 2002. Arabidopsis thaliana GATA factors: organisation, expression and DNA-binding characteristics. Plant Mol Biol. 50:43-57. PubMed
GATA-4	C2C2(Zn) GATA	Arabidopsis thaliana	Teakle GR, Manfield IW, Graham JF, Gilmartin PM. 2002. Arabidopsis thaliana GATA factors: organisation, expression and DNA-binding characteristics. Plant Mol Biol. 50:43-57. PubMed
SUP	C2H2(Zn)	Arabidopsis thaliana	Dathan N, Zaccaro L, Esposito S, Isernia C, Omichinski JG, Riccio A, Pedone C, Di Blasio B, Fattorusso R, Pedone PV. 2002. The Arabidopsis SUPERMAN protein is able to specifically bind DNA through its single Cys2-His2 zinc finger motif. Nucleic Acids Res. 30:4945-51. PubMed
TAC1	C2H2(Zn)	Arabidopsis thaliana	Ren S, Mandadi KK, Boedeker AL, Rathore KS, McKnight TD. 2007. Regulation of telomerase in Arabidopsis by BT2, an apparent target of TELOMERASE ACTIVATOR1. Plant Cell 19: 23-31. PubMed
AtSR1	CAMTA	Arabidopsis thaliana	Yang T, Poovaiah BW. 2002. A calmodulin-binding/CGCG box DNA-binding protein family involved in multiple signaling pathways in plants. J Biol Chem 277: 45049-58. PubMed
E2Fa	E2F/DP	Arabidopsis thaliana	Mariconti L, Pellegrini B, Cantoni R, Stevens R, Bergounioux C, Cella R, Albani D. 2002. The E2F family of transcription factors from Arabidopsis thaliana. Novel and conserved components of the retinoblastoma/E2F pathway in plants. J Biol Chem. 277:9911-9. PubMed
			Egelkrout EM, Mariconti L, Settlage SB, Cella R, Robertson D, Hanley-Bowdoin L. 2002. Two E2F elements regulate the proliferating cell nuclear antigen promoter differently during leaf development. Plant Cell. 14:3225-36. PubMed
			Ramirez-Parra E, Gutierrez C. 2007. E2F regulates FASCIATA1, a chromatin assembly gene whose loss switches on the endocycle and activates gene expression by changing the epigenetic status. Plant Physiol 144: 105-20. PubMed
E2Fb	E2F/DP	Arabidopsis thaliana	de Jager SM, Menges M, Bauer UM, Murra JA. 2001. Arabidopsis E2F1 binds a sequence present in the promoter of S-phase-regulated gene AtCDC6 and is a member of a multigene family with differential activities. Plant Mol Biol. 47:555-68. PubMed
			Mariconti L, Pellegrini B, Cantoni R, Stevens R, Bergounioux C, Cella R, Albani D. 2002. The E2F family of transcription factors from Arabidopsis thaliana. Novel and conserved components of the retinoblastoma/E2F pathway in plants. J Biol Chem. 277:9911-9. PubMed
			Egelkrout EM, Mariconti L, Settlage SB, Cella R, Robertson D, Hanley-Bowdoin L. 2002. Two E2F elements regulate the proliferating cell nuclear antigen promoter differently during leaf development. Plant Cell. 14:3225-36. PubMed
E2Fc	E2F/DP	Arabidopsis thaliana	Mariconti L, Pellegrini B, Cantoni R, Stevens R, Bergounioux C, Cella R, Albani D. 2002. The E2F family of transcription factors from Arabidopsis thaliana. Novel and conserved components of the retinoblastoma/E2F pathway in plants. J Biol Chem. 277:9911-9. PubMed
			Egelkrout EM, Mariconti L, Settlage SB, Cella R, Robertson D, Hanley-Bowdoin L. 2002. Two E2F elements regulate the proliferating cell nuclear antigen promoter differently during leaf development. Plant Cell. 14:3225-36. PubMed
			Stevens R, Mariconti L, Rossignol P, Perennes C, Cella R, Bergounioux C. 2002. Two E2F sites in the Arabidopsis MCM3 promoter have different roles in cell cycle activation and meristematic expression. J Biol Chem. 277:32978-84.PubMed
E2Fd	E2F/DP	Arabidopsis thaliana	Mariconti L, Pellegrini B, Cantoni R, Stevens R, Bergounioux C, Cella R, Albani D. 2002. The E2F family of transcription factors from Arabidopsis thaliana. Novel and conserved components of the retinoblastoma/E2F pathway in plants. J Biol Chem. 277:9911-9. PubMed
			Egelkrout EM, Mariconti L, Settlage SB, Cella R, Robertson D, Hanley-Bowdoin L. 2002. Two E2F elements regulate the proliferating cell nuclear antigen promoter differently during leaf development. Plant Cell. 14:3225-36. PubMed
			Stevens R, Mariconti L, Rossignol P, Perennes C, Cella R, Bergounioux C. 2002. Two E2F sites in the Arabidopsis MCM3 promoter have different roles in cell cycle activation and meristematic expression. J Biol Chem. 277:32978-84.PubMed
E2Fe	E2F/DP	Arabidopsis thaliana	Mariconti L, Pellegrini B, Cantoni R, Stevens R, Bergounioux C, Cella R, Albani D. 2002. The E2F family of transcription factors from Arabidopsis thaliana. Novel and conserved components of the retinoblastoma/E2F pathway in plants. J Biol Chem. 277:9911-9. PubMed
			Egelkrout EM, Mariconti L, Settlage SB, Cella R, Robertson D, Hanley-Bowdoin L. 2002. Two E2F elements regulate the proliferating cell nuclear antigen promoter differently during leaf development. Plant Cell. 14:3225-36. PubMed
E2Ff	E2F/DP	Arabidopsis thaliana	Mariconti L, Pellegrini B, Cantoni R, Stevens R, Bergounioux C, Cella R, Albani D. 2002. The E2F family of transcription factors from Arabidopsis thaliana. Novel and conserved components of the retinoblastoma/E2F pathway in plants. J Biol Chem. 277:9911-9. PubMed
ARR1	GARP/ARR-B	Arabidopsis thaliana	Sakai H, Aoyama T, Oka A. 2000. Arabidopsis ARR1 and ARR2 response regulators operate as transcriptional activators. Plant J. 24:703-11. PubMed
ARR2	GARP/ARR-B	Arabidopsis thaliana	Sakai H, Aoyama T, Oka A. 2000. Arabidopsis ARR1 and ARR2 response regulators operate as transcriptional activators. Plant J. 24:703-11. PubMed
			Lohrmann J, Sweere U, Zabaleta E, Baurle I, Keitel C, Kozma-Bognar L, Brennicke A, Schafer E, Kudla J, Harter K. 2001. The response regulator ARR2: a pollen-specific transcription factor involved in the expression of nuclear genes for components of mitochondrial complex I in Arabidopsis. Mol Genet Genomics. 265:2-13.PubMed
ATML1	HD-ZIP	Arabidopsis thaliana	Abe M, Takahashi T, Komeda Y. 2001. Identification of a cis-regulatory element for L1 layer-specific gene expression, which is targeted by an L1-specific homeodomain protein. Plant J. 26:487-94. PubMed
PDF2	HD-ZIP	Arabidopsis thaliana	Abe M, Katsumata H, Komeda Y, Takahashi T. 2003. Regulation of shoot epidermal cell differentiation by a pair of homeodomain proteins in Arabidopsis. Development. 130:635-43. PubMed
AtCCA1	MYB	Arabidopsis thaliana	Hazen SP, Schultz TF, Pruneda-Paz JL, Borevitz JO, Ecker JR, Kay SA. 2005. LUX ARRHYTHMO encodes a Myb domain protein essential for circadian rhythms. Proc Natl Acad Sci U S A 102: 10387-92. PubMed
AtLHY	MYB	Arabidopsis thaliana	Hazen SP, Schultz TF, Pruneda-Paz JL, Borevitz JO, Ecker JR, Kay SA. 2005. LUX ARRHYTHMO encodes a Myb domain protein essential for circadian rhythms. Proc Natl Acad Sci U S A 102: 10387-92. PubMed
AtMYB44	MYB	Arabidopsis thaliana	Kirik V, Kolle K, Misera S, Baumlein H. 1998. Two novel MYB homologues with changed expression in late embryogenesis-defective Arabidopsis mutants. Plant Mol Biol. 37:819-27. PubMed
AtWER	MYB	Arabidopsis thaliana	Koshino-Kimura Y, Wada T, Tachibana T, Tsugeki R, Ishiguro S, Okada K. 2005. Regulation of CAPRICE transcription by MYB proteins for root epidermis differentiation in Arabidopsis. Plant Cell Physiol 46: 817-26. PubMed
MYB1	MYB	Arabidopsis thaliana	Urao T, Yamaguchi-Shinozaki K, Urao S, Shinozaki K. 1993. An Arabidopsis myb homolog is induced by dehydration stress and its gene product binds to the conserved MYB recognition sequence. Plant Cell. 5:1529-39. PubMed
MYB2	MYB	Arabidopsis thaliana	Hoeren FU, Dolferus R, Wu Y, Peacock WJ, Dennis ES. 1998. Evidence for a role for AtMYB2 in the induction of the Arabidopsis alcohol dehydrogenase gene (ADH1) by low oxygen. Genetics. 149:479-90. PubMed
			Urao T, Yamaguchi-Shinozaki K, Urao S, Shinozaki K. 1993. An Arabidopsis myb homolog is induced by dehydration stress and its gene product binds to the conserved MYB recognition sequence. Plant Cell. 5:1529-39. PubMed
MYB98	MYB	Arabidopsis thaliana	Punwani JA, Rabiger DS, Drews GN. 2007. MYB98 positively regulates a battery of synergid-expressed genes encoding filiform apparatus localized proteins. Plant Cell 19: 2557-68. PubMed
ANAC019	NAC	Arabidopsis thaliana	Tran LS, Nakashima K, Sakuma Y, Simpson SD, Fujita Y, Maruyama K, Fujita M, Seki M, Shinozaki K, Yamaguchi-Shinozaki K. 2004. Isolation and functional analysis of Arabidopsis stress-inducible NAC transcription factors that bind to a drought-responsive cis-element in the early responsive to dehydration stress 1 promoter. Plant Cell. 16:2481-98.PubMed
ANAC055	NAC	Arabidopsis thaliana	Tran LS, Nakashima K, Sakuma Y, Simpson SD, Fujita Y, Maruyama K, Fujita M, Seki M, Shinozaki K, Yamaguchi-Shinozaki K. 2004. Isolation and functional analysis of Arabidopsis stress-inducible NAC transcription factors that bind to a drought-responsive cis-element in the early responsive to dehydration stress 1 promoter. Plant Cell. 16:2481-98.PubMed
ANAC072	NAC	Arabidopsis thaliana	Tran LS, Nakashima K, Sakuma Y, Simpson SD, Fujita Y, Maruyama K, Fujita M, Seki M, Shinozaki K, Yamaguchi-Shinozaki K. 2004. Isolation and functional analysis of Arabidopsis stress-inducible NAC transcription factors that bind to a drought-responsive cis-element in the early responsive to dehydration stress 1 promoter. Plant Cell. 16:2481-98.PubMed
NAM	NAC	Arabidopsis thaliana	Duval M, Hsieh TF, Kim SY, Thomas TL. 2002. Molecular characterization of AtNAM: a member of the Arabidopsis NAC domain superfamily. Plant Mol Biol. 50:237-48. PubMed
SPL1	SBP	Arabidopsis thaliana	Cardon G, Hohmann S, Klein J, Nettesheim K, Saedler H, Huijser P. 1999. Molecular characterisation of the Arabidopsis SBP-box genes. Gene. 237:91-104. PubMed
SPL4	SBP	Arabidopsis thaliana	Yamasaki K, Kigawa T, Inoue M, Tateno M, Yamasaki T, Yabuki T, Aoki M, Seki E, Matsuda T, Nunokawa E, Ishizuka Y, Terada T, Shirouzu M, Osanai T, Tanaka A, Seki M, Shinozaki K, Yokoyama S. 2004. A novel zinc-binding motif revealed by solution structures of DNA-binding domains of Arabidopsis SBP-family transcription factors. : J Mol Biol. 337:49-63. PubMed
			Cardon G, Hohmann S, Klein J, Nettesheim K, Saedler H, Huijser P. 1999. Molecular characterisation of the Arabidopsis SBP-box genes. Gene. 237:91-104. PubMed
SPL5	SBP	Arabidopsis thaliana	Cardon G, Hohmann S, Klein J, Nettesheim K, Saedler H, Huijser P. 1999. Molecular characterisation of the Arabidopsis SBP-box genes. Gene. 237:91-104. PubMed
SPL7	SBP	Arabidopsis thaliana	Yamasaki K, Kigawa T, Inoue M, Tateno M, Yamasaki T, Yabuki T, Aoki M, Seki E, Matsuda T, Nunokawa E, Ishizuka Y, Terada T, Shirouzu M, Osanai T, Tanaka A, Seki M, Shinozaki K, Yokoyama S. 2004. A novel zinc-binding motif revealed by solution structures of DNA-binding domains of Arabidopsis SBP-family transcription factors. : J Mol Biol. 337:49-63. PubMed
GT-1	Trihelix	Arabidopsis thaliana	Hiratsuka K, Wu X, Fukuzawa H, Chua NH. 1994. Molecular dissection of GT-1 from Arabidopsis. Plant Cell. 6:1805-13. PubMed
GT-2	Trihelix	Arabidopsis thaliana	Kuhn RM, Caspar T, Dehesh K, Quail PH. 1993. DNA binding factor GT-2 from Arabidopsis. Plant Mol Biol. 23:337-48.PubMed
GT-3b	Trihelix	Arabidopsis thaliana	Park HC, Kim ML, Kang YH, Jeon JM, Yoo JH, Kim MC, Park CY, Jeong JC, Moon BC, Lee JH, Yoon HW, Lee SH, Chung WS, Lim CO, Lee SY, Hong JC, Cho MJ. 2004. Pathogen- and NaCl-induced expression of the SCaM-4 promoter is mediated in part by a GT-1 box that interacts with a GT-1-like transcription factor. Plant Physiol. 135:2150-61. PubMed
WRKY11	WRKY(Zn)	Arabidopsis thaliana	Ciolkowski I, Wanke D, Birkenbihl RP, Somssich IE. 2008. Studies on DNA-binding selectivity of WRKY transcription factors lend structural clues into WRKY-domain function. Plant Mol Biol 68: 81-92. PubMed
WRKY18	WRKY(Zn)	Arabidopsis thaliana	Du L, Chen Z. 2000. Identification of genes encoding receptor-like protein kinases as possible targets of pathogen- and salicylic acid-induced WRKY DNA-binding proteins in Arabidopsis. Plant J. 24:837-47. PubMed
			Yu D, Chen C, Chen Z. 2001. Evidence for an important role of WRKY DNA binding proteins in the regulation of NPR1 gene expression. Plant Cell. 13:1527-40. PubMed
			Chen C, Chen Z. 2002. Potentiation of developmentally regulated plant defense response by AtWRKY18, a pathogen-induced Arabidopsis transcription factor. Plant Physiol. 129:706-16. PubMed
			Xu X, Chen C, Fan B, Chen Z. 2006. Physical and functional interactions between pathogen-induced Arabidopsis WRKY18, WRKY40, and WRKY60 transcription factors. Plant Cell 18: 1310-26. PubMed
WRKY26	WRKY(Zn)	Arabidopsis thaliana	Ciolkowski I, Wanke D, Birkenbihl RP, Somssich IE. 2008. Studies on DNA-binding selectivity of WRKY transcription factors lend structural clues into WRKY-domain function. Plant Mol Biol 68: 81-92. PubMed
WRKY38	WRKY(Zn)	Arabidopsis thaliana	Kim KC, Lai Z, Fan B, Chen Z. 2008. Arabidopsis WRKY38 and WRKY62 transcription factors interact with histone deacetylase 19 in basal defense. Plant Cell 20: 2357-71. PubMed
			Ciolkowski I, Wanke D, Birkenbihl RP, Somssich IE. 2008. Studies on DNA-binding selectivity of WRKY transcription factors lend structural clues into WRKY-domain function. Plant Mol Biol 68: 81-92. PubMed
WRKY40	WRKY(Zn)	Arabidopsis thaliana	Xu X, Chen C, Fan B, Chen Z. 2006. Physical and functional interactions between pathogen-induced Arabidopsis WRKY18, WRKY40, and WRKY60 transcription factors. Plant Cell 18: 1310-26. PubMed
WRKY43	WRKY(Zn)	Arabidopsis thaliana	Ciolkowski I, Wanke D, Birkenbihl RP, Somssich IE. 2008. Studies on DNA-binding selectivity of WRKY transcription factors lend structural clues into WRKY-domain function. Plant Mol Biol 68: 81-92. PubMed
WRKY6	WRKY(Zn)	Arabidopsis thaliana	Robatzek S, Somssich IE. 2002. Targets of AtWRKY6 regulation during plant senescence and pathogen defense. Genes Dev. 16:1139-49. PubMed
			Ciolkowski I, Wanke D, Birkenbihl RP, Somssich IE. 2008. Studies on DNA-binding selectivity of WRKY transcription factors lend structural clues into WRKY-domain function. Plant Mol Biol 68: 81-92. PubMed
WRKY62	WRKY(Zn)	Arabidopsis thaliana	Kim KC, Lai Z, Fan B, Chen Z. 2008. Arabidopsis WRKY38 and WRKY62 transcription factors interact with histone deacetylase 19 in basal defense. Plant Cell 20: 2357-71. PubMed
