# Supplementary material for: Inferring transcriptional gene regulation network of starch metabolism in Arabidopsis thaliana leaves using graphical Gaussian model
Source: BMC Syst Biol. 2012 Aug 16;6:100. doi: 10.1186/1752-0509-6-100 (PMC3490714; doi:10.1186/1752-0509-6-100)
Supplement: Additional file 7 — Table S3. Descriptive statistics of chloroplast morphology, starch granule morphology, and starch granule number in the wild type, Atidd5, and col mutants. [file 1752-0509-6-100-S7.xls]

## Sheet: Sheet1
Descriptive Starch granule number	Atidd5	col	WT (Col-0)
Number of observed chloroplast	283	177	408
Mean	3.32509	3.48023	3.04167
Std. Error of Mean	0.08511	0.140183	0.0711357
Median	3	3	3
Std. Deviation	1.43177	1.86502	1.43687
Variance	2.04997	3.4783	2.0646
Skewness	0.61871	0.770216	0.630838
Std. Error of Skewness	0.144843	0.18258	0.120825
Kurtosis	0.606281	0.568428	0.191563
Std. Error of Kurtosis	0.288693	0.363195	0.24107
Minimum	1	1	1
Maximum	8	10	8
Descriptive_Chloroplast	Area (µm2)				Width (µm)				Height (µm)				Circularity
	Atidd5	col	WT (Col-0)		Atidd5	col	WT (Col-0)		Atidd5	col	WT (Col-0)		Atidd5	col	WT (Col-0)
Number of observed chloroplast	259	176	368
Mean	9.2568	10.4968	13.1753		3.98259	5.04141	4.86078		4.63112	3.83426	5.14808		0.61244	0.64939	0.661815
Std. Error of Mean	0.235117	0.307084	0.241403		0.0924928	0.110071	0.0930142		0.0829838	0.10102	0.0824619		0.00688584	0.00925123	0.00613584
Median	8.89453	9.76805	12.5356		3.84375	5.14062	4.625		4.5625	3.75	4.90625		0.59737	0.642825	0.653555
Std. Deviation	3.78384	4.07392	4.63092		1.48853	1.46025	1.78432		1.3355	1.34018	1.58189		0.110817	0.122731	0.117706
Variance	14.3175	16.5968	21.4454		2.21572	2.13234	3.18381		1.78356	1.79609	2.50239		0.0122804	0.015063	0.0138547
Skewness	0.890345	0.842826	0.643942		0.543864	0.0229358	0.751728		0.272493	0.552166	0.811366		0.44552	0.06072	0.0835566
Std. Error of Skewness	0.151332	0.183089	0.127172		0.151332	0.183089	0.127172		0.151332	0.183089	0.127172		0.151332	0.183089	0.127172
Kurtosis	1.14936	1.69512	0.0258771		0.271432	-0.520048	0.419424		0.0885201	0.259882	0.980932		-0.211279	-0.450696	-0.552863
Std. Error of Kurtosis	0.301534	0.364197	0.253669		0.301534	0.364197	0.253669		0.301534	0.364197	0.253669		0.301534	0.364197	0.253669
Minimum	2.78711	1.20801	3.69336		1.21875	1.82292	1.53125		1.53125	1.1875	1.625		0.37239	0.30265	0.40235
Maximum	24.3447	26.0176	29.6594		9.65625	9.28125	10.8628		9	8.21875	11.25		0.9316	0.91457	0.95356
Descriptive_Starch	Area (µm2)				Width (µm)				Height (µm)				Circularity
	Atidd5	col	WT (Col-0)		Atidd5	col	WT (Col-0)		Atidd5	col	WT (Col-0)		Atidd5	col	WT (Col-0)
Number of observed starch granule	890	505	895
Mean	0.416221	0.498997	0.543474		0.81769	1.01247	0.898258		0.959087	0.747508	1.08285		0.6104	0.714051	0.633339
Std. Error of Mean	0.0104354	0.0158481	0.0149765		0.0158735	0.0229199	0.0170864		0.0159764	0.0164522	0.0189594		0.0048269	0.00595064	0.00464604
Median	0.345215	0.43945	0.44922		0.6875	0.90625	0.78125		0.90625	0.6875	0.9792		0.597215	0.72822	0.62562
Std. Deviation	0.311317	0.356143	0.448046		0.473552	0.515061	0.511166		0.476622	0.369716	0.567201		0.144	0.133724	0.138993
Variance	0.0969182	0.126838	0.200745		0.224251	0.265288	0.261291		0.227169	0.13669	0.321717		0.0207361	0.0178821	0.0193192
Skewness	1.60401	1.09345	2.75936		1.04162	0.670357	1.2014		0.609811	0.906666	0.738721		0.186988	-0.381591	0.0593381
Std. Error of Skewness	0.0819692	0.108679	0.0817406		0.0819692	0.108679	0.0817406		0.0819692	0.108679	0.0817406		0.0819692	0.108679	0.0817406
Kurtosis	4.09026	1.89617	14.8376		0.901945	-0.103425	1.78175		0.0188821	0.867456	0.0913719		-0.687092	-0.589929	-0.674858
Std. Error of Kurtosis	0.163756	0.216935	0.1633		0.163756	0.216935	0.1633		0.163756	0.216935	0.1633		0.163756	0.216935	0.1633
Minimum	0.00781	0.01074	0.01367		0.09375	0.125	0.0625		0.09375	0.09375	0.1875		0.27951	0.37064	0.22811
Maximum	2.51562	2.24707	4.52018		2.875	2.5625	3.47059		2.8125	2.21875	3.34375		0.9472	0.95153	0.94521
